# Supplementary material for: (Acetoxy)(2-methylphenyl)methyl acetate
Source: Acta Crystallogr Sect E Struct Rep Online. 2011 Jul 23;67(Pt 8):o2111. doi: 10.1107/S1600536811028625 (PMC3213553; doi:10.1107/S1600536811028625)
Supplement: Supplementary file 1 [file e-67-o2111-sup1.cif]

##############################################################################
#                                                                            #
# This CIF contains the data in a paper accepted for publication in          #
# Acta Crystallographica Section E. It conforms to the requirements of       #
# Notes for Authors for Acta Crystallographica Section E, and has been       #
# peer reviewed under the auspices of the IUCr Commission on Journals.       #
#                                                                            #
# Full details of the Crystallographic Information File format               #
# are given in the paper "The Crystallographic Information File (CIF):       #
# a New Standard Archive File for Crystallography" by S. R. Hall, F. H.      #
# Allen and I. D. Brown [Acta Cryst. (1991), A47, 655-685].                  #
#                                                                            #
# The current version of the core CIF dictionary is obtainable from          #
# ftp://ftp.iucr.org/pub/cif_core.dic.                                       #
#                                                                            #
# Software is freely available for graphical display of the structure(s)     #
# in this CIF. For information consult the CIF software page                 #
# http://www.iucr.org/resources/cif/software.                                #
#                                                                            #
# This file may be used for bona fide research purposes within the           #
# scientific community so long as proper attribution is given to the journal # 
# article from which it was obtained.                                        #
#                                                                            #
##############################################################################
data_I
_audit_creation_method     SHELXL97
_journal_date_recd_electronic     2011-07-03
_journal_date_accepted     2011-07-16
_journal_name_full     'Acta Crystallographica, Section E'
_journal_year     2011
_journal_volume     67
_journal_issue      8
_journal_page_first     o2111
_journal_page_last     o2111
_journal_paper_category     QO
_journal_coeditor_code     GK2393
_publ_contact_author_name     'V.Manivannan'
_publ_contact_author_address
;
Department of Research and Development,
PRIST University,
Vallam,
Thanjavur - 613 403,
Tamil Nadu,
India.
;
_publ_contact_author_email
                              'crystallography2010@gmail.com, phdguna@gmail.com'
_publ_contact_author_fax     ?
_publ_contact_author_phone     '04362241324'
_publ_section_title
;
(Acetoxy)(2-methylphenyl)methyl acetate
;
loop_
    _publ_author_name
    _publ_author_address
    'J. Kanchanadevi'
;
Department of Physics,
Velammal Institute of Technology,
Panchetty,
Chennai 601204,
India
;
    'G. Anbalagan'
;
Department of Physics,
Presidency College (Autonomous),
Chennai 600 005,
India
;
    'V. Saravanan'
;
Department of Organic Chemistry,
University of Madras,
Guindy Campus,
Chennai 600 025,
India
;
    'A. K. Mohanakrishnan'
;
Department of Organic Chemistry,
University of Madras,
Guindy Campus,
Chennai 600 025,
India
;
    'V. Manivannan'
;
Department of Research and Development,
PRIST University,
Vallam,
Thanjavur 613 403,
Tamil Nadu,
India
;
_publ_section_synopsis     .
_chemical_name_systematic
;
(Acetoxy)(2-methylphenyl)methyl acetate
;
_chemical_name_common     ?
_chemical_formula_moiety     'C12 H14 O4'
_chemical_formula_sum     'C12 H14 O4'
_chemical_formula_iupac     'C12 H14 O4'
_chemical_formula_weight     222.23
_chemical_melting_point     ?
_symmetry_cell_setting     monoclinic
_symmetry_space_group_name_H-M     'C 2/c'
_symmetry_space_group_name_Hall     '-C 2yc'
loop_
    _symmetry_equiv_pos_as_xyz
    'x, y, z'
    '-x, y, -z+1/2'
    'x+1/2, y+1/2, z'
    '-x+1/2, y+1/2, -z+1/2'
    '-x, -y, -z'
    'x, -y, z-1/2'
    '-x+1/2, -y+1/2, -z'
    'x+1/2, -y+1/2, z-1/2'
_cell_length_a     15.757(5)
_cell_length_b     7.564(5)
_cell_length_c     19.886(5)
_cell_angle_alpha     90.00
_cell_angle_beta     99.17(5)
_cell_angle_gamma     90.00
_cell_volume     2339.8(18)
_cell_formula_units_Z     8
_cell_measurement_reflns_used     7598
_cell_measurement_theta_min     2.05
_cell_measurement_theta_max     26.50
_cell_measurement_temperature     295(2)
_exptl_crystal_description     'block'
_exptl_crystal_colour     'colourless'
_exptl_crystal_size_max     0.25
_exptl_crystal_size_mid     0.20
_exptl_crystal_size_min     0.15
_exptl_crystal_density_diffrn     1.262
_exptl_crystal_density_meas     ?
_exptl_crystal_density_method     'not measured'
_exptl_crystal_F_000     944
_exptl_absorpt_coefficient_mu     0.095
_exptl_absorpt_correction_type     multi-scan
_exptl_absorpt_process_details     '(SADABS; Sheldrick, 1996)'
_exptl_absorpt_correction_T_min     0.950
_exptl_absorpt_correction_T_max     0.975
_exptl_special_details     ?
_diffrn_ambient_temperature     295(2)
_diffrn_radiation_type     MoK\a
_diffrn_radiation_wavelength     0.71073
_diffrn_radiation_source     'fine-focus sealed tube'
_diffrn_radiation_monochromator     graphite
_diffrn_measurement_device_type     'Bruker Kappa APEXII CCD'
_diffrn_measurement_method     '\w and \f'
_diffrn_detector_area_resol_mean     ?
_diffrn_reflns_number     12571
_diffrn_reflns_av_R_equivalents     0.0270
_diffrn_reflns_av_sigmaI/netI     0.0208
_diffrn_reflns_theta_min     2.07
_diffrn_reflns_theta_max     26.45
_diffrn_reflns_theta_full     26.45
_diffrn_measured_fraction_theta_max     0.998
_diffrn_measured_fraction_theta_full     0.998
_diffrn_reflns_limit_h_min     -13
_diffrn_reflns_limit_h_max     19
_diffrn_reflns_limit_k_min     -9
_diffrn_reflns_limit_k_max     8
_diffrn_reflns_limit_l_min     -24
_diffrn_reflns_limit_l_max     24
_diffrn_standards_number     .
_diffrn_standards_interval_count     .
_diffrn_standards_interval_time     .
_diffrn_standards_decay_%     .
_refine_special_details     ?
_reflns_number_total     2414
_reflns_number_gt     1856
_reflns_threshold_expression     >2sigma(I)
_refine_ls_structure_factor_coef     Fsqd
_refine_ls_matrix_type     full
_refine_ls_R_factor_all     0.0564
_refine_ls_R_factor_gt     0.0412
_refine_ls_wR_factor_gt     0.1143
_refine_ls_wR_factor_ref     0.1249
_refine_ls_goodness_of_fit_ref     1.045
_refine_ls_restrained_S_all     1.045
_refine_ls_number_reflns     2414
_refine_ls_number_parameters     149
_refine_ls_number_restraints     0
_refine_ls_hydrogen_treatment     constr
_refine_ls_weighting_scheme     calc
_refine_ls_weighting_details
         'calc w=1/[\s^2^(Fo^2^)+(0.0609P)^2^+0.9232P] where P=(Fo^2^+2Fc^2^)/3'
_atom_sites_solution_hydrogens     geom
_atom_sites_solution_primary     direct
_atom_sites_solution_secondary     difmap
_refine_ls_shift/su_max     0.001
_refine_ls_shift/su_mean     0.000
_refine_diff_density_max     0.201
_refine_diff_density_min     -0.191
_refine_ls_extinction_method     SHELXL
_refine_ls_extinction_coef     0.0066(8)
_refine_ls_extinction_expression
                                  'Fc^*^=kFc[1+0.001xFc^2^\l^3^/sin(2\q)]^-1/4^'
loop_
    _atom_type_symbol
    _atom_type_description
    _atom_type_scat_dispersion_real
    _atom_type_scat_dispersion_imag
    _atom_type_scat_source
    'C' 'C' 0.0033 0.0016
                         'International Tables Vol C Tables 4.2.6.8 and 6.1.1.4'
    'H' 'H' 0.0000 0.0000
                         'International Tables Vol C Tables 4.2.6.8 and 6.1.1.4'
    'O' 'O' 0.0106 0.0060
                         'International Tables Vol C Tables 4.2.6.8 and 6.1.1.4'
_computing_data_collection     'APEX2 (Bruker, 2004)'
_computing_cell_refinement     'SAINT (Bruker, 2004)'
_computing_data_reduction     'SAINT (Bruker, 2004)'
_computing_structure_solution     'SHELXS97 (Sheldrick, 2008)'
_computing_structure_refinement     'SHELXL97 (Sheldrick, 2008)'
_computing_molecular_graphics     'PLATON (Spek, 2009)'
_computing_publication_material     'SHELXL97 (Sheldrick, 2008)'
loop_
    _atom_site_type_symbol
    _atom_site_label
    _atom_site_fract_x
    _atom_site_fract_y
    _atom_site_fract_z
    _atom_site_U_iso_or_equiv
    _atom_site_adp_type
    _atom_site_calc_flag
    _atom_site_refinement_flags
    _atom_site_occupancy
    _atom_site_symmetry_multiplicity
    _atom_site_disorder_assembly
    _atom_site_disorder_group
    C C1 0.70247(11) -0.0332(2) 0.68559(8) 0.0539(4) Uani d . 1 1 . .
    C C2 0.77083(15) -0.0812(3) 0.73557(9) 0.0703(6) Uani d . 1 1 . .
    H H2 0.7592 -0.1354 0.7751 0.084 Uiso calc R 1 1 . .
    C C3 0.85476(14) -0.0510(3) 0.72841(10) 0.0744(6) Uani d . 1 1 . .
    H H3 0.8990 -0.0842 0.7628 0.089 Uiso calc R 1 1 . .
    C C4 0.87350(12) 0.0281(3) 0.67050(10) 0.0670(5) Uani d . 1 1 . .
    H H4 0.9303 0.0492 0.6654 0.080 Uiso calc R 1 1 . .
    C C5 0.80723(10) 0.0760(2) 0.61999(9) 0.0530(4) Uani d . 1 1 . .
    H H5 0.8196 0.1295 0.5806 0.064 Uiso calc R 1 1 . .
    C C6 0.72234(10) 0.04578(19) 0.62698(7) 0.0447(4) Uani d . 1 1 . .
    C C7 0.65391(10) 0.10316(19) 0.56986(7) 0.0434(4) Uani d . 1 1 . .
    H H7 0.5963 0.0783 0.5802 0.052 Uiso calc R 1 1 . .
    C C8 0.60492(10) 0.3993(2) 0.57295(8) 0.0513(4) Uani d . 1 1 . .
    C C9 0.61840(14) 0.5811(2) 0.54922(12) 0.0794(6) Uani d . 1 1 . .
    H H9A 0.5646 0.6435 0.5424 0.119 Uiso calc R 1 1 . .
    H H9B 0.6407 0.5762 0.5071 0.119 Uiso calc R 1 1 . .
    H H9C 0.6586 0.6416 0.5828 0.119 Uiso calc R 1 1 . .
    C C10 0.60738(10) 0.0292(2) 0.45432(8) 0.0494(4) Uani d . 1 1 . .
    C C11 0.62941(13) -0.0747(3) 0.39646(10) 0.0717(5) Uani d . 1 1 . .
    H H11A 0.5777 -0.1068 0.3666 0.108 Uiso calc R 1 1 . .
    H H11B 0.6598 -0.1798 0.4133 0.108 Uiso calc R 1 1 . .
    H H11C 0.6651 -0.0050 0.3719 0.108 Uiso calc R 1 1 . .
    C C12 0.61143(13) -0.0643(3) 0.69723(10) 0.0740(6) Uani d . 1 1 . .
    H H12A 0.6119 -0.1331 0.7379 0.111 Uiso calc R 1 1 . .
    H H12B 0.5804 -0.1269 0.6591 0.111 Uiso calc R 1 1 . .
    H H12C 0.5840 0.0472 0.7022 0.111 Uiso calc R 1 1 . .
    O O1 0.66431(6) 0.28750(13) 0.55632(5) 0.0477(3) Uani d . 1 1 . .
    O O2 0.54980(9) 0.35382(19) 0.60388(8) 0.0794(4) Uani d . 1 1 . .
    O O3 0.66880(7) 0.01209(13) 0.51011(5) 0.0469(3) Uani d . 1 1 . .
    O O4 0.54496(8) 0.11891(18) 0.45344(6) 0.0649(4) Uani d . 1 1 . .
loop_
    _atom_site_aniso_label
    _atom_site_aniso_U_11
    _atom_site_aniso_U_22
    _atom_site_aniso_U_33
    _atom_site_aniso_U_12
    _atom_site_aniso_U_13
    _atom_site_aniso_U_23
    C1 0.0757(11) 0.0441(9) 0.0415(9) 0.0013(8) 0.0083(8) 0.0000(7)
    C2 0.1023(16) 0.0611(11) 0.0444(10) 0.0105(11) 0.0019(9) 0.0072(8)
    C3 0.0860(14) 0.0725(13) 0.0567(12) 0.0227(11) -0.0132(10) -0.0030(10)
    C4 0.0614(10) 0.0700(12) 0.0659(12) 0.0116(9) -0.0017(9) -0.0120(10)
    C5 0.0596(10) 0.0499(9) 0.0496(9) 0.0049(7) 0.0089(7) -0.0031(7)
    C6 0.0590(9) 0.0351(7) 0.0394(8) 0.0033(6) 0.0060(6) -0.0028(6)
    C7 0.0533(8) 0.0358(8) 0.0423(8) 0.0010(6) 0.0119(6) 0.0014(6)
    C8 0.0531(9) 0.0507(9) 0.0482(9) 0.0113(7) 0.0023(7) -0.0071(7)
    C9 0.0886(14) 0.0432(10) 0.1066(17) 0.0173(10) 0.0163(12) 0.0014(10)
    C10 0.0558(9) 0.0470(9) 0.0445(9) -0.0060(7) 0.0055(7) 0.0033(7)
    C11 0.0824(13) 0.0797(13) 0.0508(10) -0.0020(10) 0.0039(9) -0.0145(9)
    C12 0.0912(14) 0.0805(13) 0.0538(11) -0.0122(11) 0.0222(10) 0.0127(10)
    O1 0.0520(6) 0.0355(6) 0.0573(7) 0.0054(4) 0.0135(5) 0.0036(5)
    O2 0.0832(9) 0.0732(9) 0.0908(10) 0.0161(7) 0.0418(8) -0.0052(8)
    O3 0.0573(6) 0.0417(6) 0.0407(6) 0.0042(4) 0.0053(5) -0.0033(4)
    O4 0.0595(7) 0.0741(9) 0.0586(7) 0.0104(6) 0.0021(6) 0.0037(6)
_geom_special_details     ?
loop_
    _geom_bond_atom_site_label_1
    _geom_bond_atom_site_label_2
    _geom_bond_site_symmetry_2
    _geom_bond_distance
    _geom_bond_publ_flag
    C1 C6 . 1.389(2) ?
    C1 C2 . 1.392(3) ?
    C1 C12 . 1.508(3) ?
    C2 C3 . 1.372(3) ?
    C2 H2 . 0.9300 ?
    C3 C4 . 1.371(3) ?
    C3 H3 . 0.9300 ?
    C4 C5 . 1.377(2) ?
    C4 H4 . 0.9300 ?
    C5 C6 . 1.386(2) ?
    C5 H5 . 0.9300 ?
    C6 C7 . 1.500(2) ?
    C7 O3 . 1.4248(18) ?
    C7 O1 . 1.434(2) ?
    C7 H7 . 0.9800 ?
    C8 O2 . 1.192(2) ?
    C8 O1 . 1.3413(19) ?
    C8 C9 . 1.480(3) ?
    C9 H9A . 0.9600 ?
    C9 H9B . 0.9600 ?
    C9 H9C . 0.9600 ?
    C10 O4 . 1.1929(19) ?
    C10 O3 . 1.3572(19) ?
    C10 C11 . 1.480(3) ?
    C11 H11A . 0.9600 ?
    C11 H11B . 0.9600 ?
    C11 H11C . 0.9600 ?
    C12 H12A . 0.9600 ?
    C12 H12B . 0.9600 ?
    C12 H12C . 0.9600 ?
loop_
    _geom_angle_atom_site_label_1
    _geom_angle_atom_site_label_2
    _geom_angle_atom_site_label_3
    _geom_angle_site_symmetry_1
    _geom_angle_site_symmetry_3
    _geom_angle
    _geom_angle_publ_flag
    C6 C1 C2 . . 117.32(17) ?
    C6 C1 C12 . . 122.91(15) ?
    C2 C1 C12 . . 119.76(17) ?
    C3 C2 C1 . . 122.11(18) ?
    C3 C2 H2 . . 118.9 ?
    C1 C2 H2 . . 118.9 ?
    C4 C3 C2 . . 120.01(17) ?
    C4 C3 H3 . . 120.0 ?
    C2 C3 H3 . . 120.0 ?
    C3 C4 C5 . . 119.19(19) ?
    C3 C4 H4 . . 120.4 ?
    C5 C4 H4 . . 120.4 ?
    C4 C5 C6 . . 121.02(17) ?
    C4 C5 H5 . . 119.5 ?
    C6 C5 H5 . . 119.5 ?
    C5 C6 C1 . . 120.36(15) ?
    C5 C6 C7 . . 117.72(14) ?
    C1 C6 C7 . . 121.92(14) ?
    O3 C7 O1 . . 105.94(11) ?
    O3 C7 C6 . . 107.31(12) ?
    O1 C7 C6 . . 109.49(12) ?
    O3 C7 H7 . . 111.3 ?
    O1 C7 H7 . . 111.3 ?
    C6 C7 H7 . . 111.3 ?
    O2 C8 O1 . . 122.63(16) ?
    O2 C8 C9 . . 125.89(16) ?
    O1 C8 C9 . . 111.48(16) ?
    C8 C9 H9A . . 109.5 ?
    C8 C9 H9B . . 109.5 ?
    H9A C9 H9B . . 109.5 ?
    C8 C9 H9C . . 109.5 ?
    H9A C9 H9C . . 109.5 ?
    H9B C9 H9C . . 109.5 ?
    O4 C10 O3 . . 123.03(15) ?
    O4 C10 C11 . . 125.86(16) ?
    O3 C10 C11 . . 111.10(15) ?
    C10 C11 H11A . . 109.5 ?
    C10 C11 H11B . . 109.5 ?
    H11A C11 H11B . . 109.5 ?
    C10 C11 H11C . . 109.5 ?
    H11A C11 H11C . . 109.5 ?
    H11B C11 H11C . . 109.5 ?
    C1 C12 H12A . . 109.5 ?
    C1 C12 H12B . . 109.5 ?
    H12A C12 H12B . . 109.5 ?
    C1 C12 H12C . . 109.5 ?
    H12A C12 H12C . . 109.5 ?
    H12B C12 H12C . . 109.5 ?
    C8 O1 C7 . . 117.51(13) ?
    C10 O3 C7 . . 116.42(12) ?
loop_
    _geom_torsion_atom_site_label_1
    _geom_torsion_atom_site_label_2
    _geom_torsion_atom_site_label_3
    _geom_torsion_atom_site_label_4
    _geom_torsion_site_symmetry_1
    _geom_torsion_site_symmetry_2
    _geom_torsion_site_symmetry_3
    _geom_torsion_site_symmetry_4
    _geom_torsion
    _geom_torsion_publ_flag
    C6 C1 C2 C3 . . . . 0.7(3) ?
    C12 C1 C2 C3 . . . . -178.03(19) ?
    C1 C2 C3 C4 . . . . -0.3(3) ?
    C2 C3 C4 C5 . . . . -0.1(3) ?
    C3 C4 C5 C6 . . . . 0.1(3) ?
    C4 C5 C6 C1 . . . . 0.3(2) ?
    C4 C5 C6 C7 . . . . 179.53(15) ?
    C2 C1 C6 C5 . . . . -0.7(2) ?
    C12 C1 C6 C5 . . . . 177.99(17) ?
    C2 C1 C6 C7 . . . . -179.89(15) ?
    C12 C1 C6 C7 . . . . -1.2(2) ?
    C5 C6 C7 O3 . . . . 59.25(17) ?
    C1 C6 C7 O3 . . . . -121.51(15) ?
    C5 C6 C7 O1 . . . . -55.29(17) ?
    C1 C6 C7 O1 . . . . 123.95(15) ?
    O2 C8 O1 C7 . . . . 7.3(2) ?
    C9 C8 O1 C7 . . . . -173.66(14) ?
    O3 C7 O1 C8 . . . . 134.50(12) ?
    C6 C7 O1 C8 . . . . -110.08(14) ?
    O4 C10 O3 C7 . . . . 2.1(2) ?
    C11 C10 O3 C7 . . . . -178.64(14) ?
    O1 C7 O3 C10 . . . . -71.00(15) ?
    C6 C7 O3 C10 . . . . 172.10(12) ?
loop_
    _geom_hbond_atom_site_label_D
    _geom_hbond_atom_site_label_H
    _geom_hbond_atom_site_label_A
    _geom_hbond_site_symmetry_A
    _geom_hbond_distance_DH
    _geom_hbond_distance_HA
    _geom_hbond_distance_DA
    _geom_hbond_angle_DHA
    _geom_hbond_publ_flag
    C9 H9A O4 5_666 0.96 2.50 3.425(3) 161 y
_iucr_refine_instructions_details
;
TITL KD1 C12H14O4
CELL  0.71073  15.7570   7.5640  19.8860    90.00    99.17    90.00
ZERR     8.00   0.0050   0.0050   0.0050    0.005    0.005    0.005
LATT   7
SYMM  - X,   Y, 1/2 - Z
SFAC  C    H    O
UNIT  96   112  32
MERG   2
FMAP   2
PLAN   25
ACTA
BOND $H
CONF
EQIV $1 -x,-y,-z
HTAB C7 O2
HTAB C9 O4_$1
L.S.   4
WGHT    0.060900    0.923200
EXTI    0.006635
FVAR       0.40319
C1    1    0.702469   -0.033195    0.685586    11.00000    0.07574    0.04413 =
         0.04151    0.00000    0.00829    0.00134
C2    1    0.770828   -0.081168    0.735572    11.00000    0.10227    0.06114 =
         0.04438    0.00719    0.00193    0.01053
AFIX  43
H2    2    0.759207   -0.135405    0.775079    11.00000   -1.20000
AFIX   0
C3    1    0.854758   -0.050996    0.728413    11.00000    0.08600    0.07248 =
         0.05669   -0.00301   -0.01316    0.02271
AFIX  43
H3    2    0.898956   -0.084196    0.762844    11.00000   -1.20000
AFIX   0
C4    1    0.873504    0.028111    0.670498    11.00000    0.06140    0.06996 =
         0.06586   -0.01199   -0.00171    0.01163
AFIX  43
H4    2    0.930278    0.049159    0.665391    11.00000   -1.20000
AFIX   0
C5    1    0.807233    0.076005    0.619989    11.00000    0.05959    0.04987 =
         0.04964   -0.00306    0.00888    0.00493
AFIX  43
H5    2    0.819643    0.129464    0.580576    11.00000   -1.20000
AFIX   0
C6    1    0.722340    0.045780    0.626980    11.00000    0.05899    0.03513 =
         0.03943   -0.00284    0.00602    0.00333
C7    1    0.653914    0.103164    0.569862    11.00000    0.05332    0.03583 =
         0.04235    0.00139    0.01190    0.00098
AFIX  13
H7    2    0.596334    0.078291    0.580208    11.00000   -1.20000
AFIX   0
C8    1    0.604925    0.399350    0.572953    11.00000    0.05308    0.05067 =
         0.04823   -0.00709    0.00228    0.01133
C9    1    0.618398    0.581133    0.549215    11.00000    0.08859    0.04317 =
         0.10664    0.00142    0.01625    0.01731
AFIX 137
H9A   2    0.564647    0.643494    0.542403    11.00000   -1.50000
H9B   2    0.640692    0.576178    0.507055    11.00000   -1.50000
H9C   2    0.658593    0.641637    0.582790    11.00000   -1.50000
AFIX   0
C10   1    0.607384    0.029182    0.454321    11.00000    0.05582    0.04702 =
         0.04447    0.00326    0.00555   -0.00596
C11   1    0.629410   -0.074708    0.396456    11.00000    0.08239    0.07969 =
         0.05078   -0.01454    0.00386   -0.00200
AFIX 137
H11A  2    0.577655   -0.106804    0.366631    11.00000   -1.50000
H11B  2    0.659755   -0.179770    0.413328    11.00000   -1.50000
H11C  2    0.665110   -0.004953    0.371867    11.00000   -1.50000
AFIX   0
C12   1    0.611432   -0.064333    0.697229    11.00000    0.09121    0.08046 =
         0.05378    0.01273    0.02219   -0.01217
AFIX 137
H12A  2    0.611947   -0.133099    0.737867    11.00000   -1.50000
H12B  2    0.580367   -0.126923    0.659054    11.00000   -1.50000
H12C  2    0.584009    0.047192    0.702180    11.00000   -1.50000
AFIX   0
O1    3    0.664305    0.287504    0.556323    11.00000    0.05200    0.03555 =
         0.05726    0.00360    0.01350    0.00537
O2    3    0.549795    0.353821    0.603876    11.00000    0.08320    0.07318 =
         0.09083   -0.00524    0.04180    0.01609
O3    3    0.668803    0.012088    0.510114    11.00000    0.05734    0.04172 =
         0.04074   -0.00334    0.00526    0.00422
O4    3    0.544962    0.118912    0.453443    11.00000    0.05953    0.07415 =
         0.05857    0.00366    0.00211    0.01036
HKLF    4
REM  KD1 C12H14O4
REM R1 =  0.0412 for   1856 Fo > 4sig(Fo)  and  0.0564 for all   2414 data
REM    149 parameters refined using      0 restraints
END
WGHT      0.0611      0.9241
REM Highest difference peak  0.201,  deepest hole -0.191,  1-sigma level  0.036
Q1    1   0.5934 -0.0035  0.3522  11.00000  0.05    0.20
Q2    1   0.6806  0.6065  0.5381  11.00000  0.05    0.18
Q3    1   0.6946  0.0624  0.6012  11.00000  0.05    0.15
Q4    1   0.6920 -0.0992  0.3972  11.00000  0.05    0.15
Q5    1   0.5770  0.5709  0.4936  11.00000  0.05    0.15
Q6    1   0.5971 -0.1981  0.3966  11.00000  0.05    0.14
Q7    1   0.7061  0.0415  0.6599  11.00000  0.05    0.14
Q8    1   0.5835  0.6681  0.5739  11.00000  0.05    0.13
Q9    1   0.7387 -0.0095  0.7195  11.00000  0.05    0.13
Q10   1   0.6644 -0.0514  0.6899  11.00000  0.05    0.13
Q11   1   0.7554  0.0772  0.6344  11.00000  0.05    0.13
Q12   1   0.8419  0.1138  0.6561  11.00000  0.05    0.12
Q13   1   0.6108 -0.2209  0.7003  11.00000  0.05    0.12
Q14   1   0.7120 -0.0315  0.6428  11.00000  0.05    0.12
Q15   1   0.5619 -0.0258  0.6560  11.00000  0.05    0.12
Q16   1   0.5774  0.3808  0.6114  11.00000  0.05    0.12
Q17   1   0.8428  0.0176  0.6380  11.00000  0.05    0.11
Q18   1   0.5998 -0.0181  0.7454  11.00000  0.05    0.11
Q19   1   0.5630  0.0167  0.6722  11.00000  0.05    0.11
Q20   1   0.5322  0.3791  0.6160  11.00000  0.05    0.11
Q21   1   0.5251  0.4186  0.6124  11.00000  0.05    0.11
Q22   1   0.8524  0.0479  0.7096  11.00000  0.05    0.10
Q23   1   0.8967  0.0640  0.6763  11.00000  0.05    0.10
Q24   1   0.7372 -0.1954  0.7736  11.00000  0.05    0.10
Q25   1   0.8151 -0.1070  0.7217  11.00000  0.05    0.09
;
