# Supplementary material for: (Acetoxy)(2-methylphenyl)methyl acetate
Source: Acta Crystallogr Sect E Struct Rep Online. 2011 Jul 23;67(Pt 8):o2111. doi: 10.1107/S1600536811028625 (PMC3213553; doi:10.1107/S1600536811028625)
Supplement: Supplementary file 2 [file e-67-o2111-Isup2.hkl]

#
# h,k,l, Fc-squared, Fo-squared, sigma(Fo-squared) and status flag
#
data_I
_shelx_title ' KD1 C12H14O4'
_shelx_refln_list_code          4
_shelx_F_calc_maximum      281.32
_exptl_crystal_F_000       944.00
_reflns_d_resolution_high  0.7978
 
loop_
 _symmetry_equiv_pos_as_xyz
 'x, y, z'
 '-x, y, -z+1/2'
 'x+1/2, y+1/2, z'
 '-x+1/2, y+1/2, -z+1/2'
 '-x, -y, -z'
 'x, -y, z-1/2'
 '-x+1/2, -y+1/2, -z'
 'x+1/2, -y+1/2, z-1/2'
 
_cell_length_a    15.7570
_cell_length_b     7.5640
_cell_length_c    19.8860
_cell_angle_alpha  90.000
_cell_angle_beta   99.170
_cell_angle_gamma  90.000
 
_shelx_F_squared_multiplier     1.000
 
loop_
 _refln_index_h
 _refln_index_k
 _refln_index_l
 _refln_F_squared_calc
 _refln_F_squared_meas
 _refln_F_squared_sigma
 _refln_observed_status
   2   0   0    11498.73    10079.68    226.49 o
   4   0   0    49996.41    49134.13    547.42 o
   6   0   0     1247.34      915.84     12.54 o
   8   0   0        3.46       11.28      1.41 o
  10   0   0      614.71      469.72      7.74 o
  12   0   0      486.36      462.84     11.85 o
  14   0   0      341.66      366.61     11.24 o
  16   0   0       51.69       50.53     14.61 o
  18   0   0      222.64      193.89     18.74 o
   1   1   0     1243.84     1172.96      9.94 o
   3   1   0     1118.34     1158.08     13.31 o
   5   1   0      864.31      886.97     14.49 o
   7   1   0       69.39       84.48      2.24 o
   9   1   0      115.02       68.20      2.44 o
  11   1   0       16.13       13.21      1.72 o
  13   1   0       29.59       27.44      2.24 o
  15   1   0      178.97      182.56      4.72 o
  17   1   0        2.60        3.38      3.42 o
  19   1   0       36.94       46.84      6.10 o
   0   2   0    79139.23    83176.20   1016.54 o
   2   2   0     6611.82     6855.91     56.80 o
   4   2   0     7784.47     7450.96     68.03 o
   6   2   0      171.24      180.38      5.18 o
   8   2   0     1135.31     1076.75     24.54 o
  10   2   0      820.90      829.14     13.66 o
  12   2   0      510.31      520.13      8.56 o
  14   2   0        6.08        7.69      2.13 o
  16   2   0        7.13        9.47      2.58 o
  18   2   0        6.28        8.69      3.18 o
   1   3   0     2760.93     2961.33     28.74 o
   3   3   0     3564.17     3839.05     34.67 o
   5   3   0     1169.87     1141.54     12.65 o
   7   3   0      369.61      396.53      8.23 o
   9   3   0       95.74       85.18      2.81 o
  11   3   0      341.60      306.66      6.34 o
  13   3   0        1.28       -1.87      1.87 o
  15   3   0      241.09      225.57      6.74 o
  17   3   0       20.91       18.51      3.50 o
   0   4   0      367.61      337.07      7.03 o
   2   4   0     3347.55     3166.69     29.83 o
   4   4   0      399.59      440.37      6.76 o
   6   4   0     1198.96     1091.29     15.61 o
   8   4   0       20.92       32.47      2.60 o
  10   4   0      211.54      201.79      6.99 o
  12   4   0      141.52      116.29      6.27 o
  14   4   0        6.30       11.04      2.64 o
  16   4   0        1.12        0.27      2.39 o
   1   5   0        3.92       -0.06      1.24 o
   3   5   0      268.28      260.75      5.36 o
   5   5   0        7.61        3.17      1.27 o
   7   5   0      612.85      635.54     11.72 o
   9   5   0      508.29      493.58     10.34 o
  11   5   0      240.01      222.39      7.77 o
  13   5   0       70.87       73.59      5.15 o
  15   5   0        0.98       -2.66      2.66 o
   0   6   0      746.73      834.85     16.11 o
   2   6   0      109.82      122.52      4.10 o
   4   6   0      180.74      179.13      5.25 o
   6   6   0       41.32       28.54      2.45 o
   8   6   0      231.18      233.59     12.88 o
  10   6   0       20.55       21.10      4.05 o
  12   6   0       16.20       13.50      3.78 o
  14   6   0        0.15       -3.21      3.21 o
   1   7   0      128.64      125.90      6.66 o
   3   7   0      724.56      669.10     13.61 o
   5   7   0      132.00      132.83      5.31 o
   7   7   0       26.52       25.41      4.35 o
   9   7   0       66.83       72.57      6.45 o
  11   7   0       67.04       74.86      6.64 o
  13   7   0        0.15       -4.08      5.45 o
   0   8   0       32.61       35.82      8.07 o
   2   8   0       95.34       88.58     13.61 o
   4   8   0        1.65        1.76      4.12 o
   6   8   0       16.84       11.00      3.49 o
   8   8   0       27.68       45.69      5.88 o
  10   8   0       58.14       71.52      7.02 o
   1   9   0        2.53       -5.00      5.00 o
   3   9   0        1.20        1.62      7.24 o
   5   9   0        3.49        0.54      7.57 o
 -19   1   1        8.07       16.47      5.18 o
 -17   1   1      158.77      153.50      7.78 o
 -15   1   1       10.52        7.74      2.12 o
 -13   1   1       26.63       24.65      2.25 o
 -11   1   1       50.70       65.25      2.60 o
  -9   1   1      315.35      358.40      5.56 o
  -7   1   1     3555.77     3809.65     37.83 o
  -5   1   1       32.21       29.99      1.58 o
  -3   1   1     3658.81     3614.60     28.13 o
  -1   1   1     3858.69     4048.37     30.88 o
   1   1   1    14104.68    14568.08    115.29 o
   3   1   1      457.74      494.25      7.15 o
   5   1   1      515.19      521.60      9.55 o
   7   1   1     4507.18     4740.04     59.60 o
   9   1   1       46.47       24.28      1.74 o
  11   1   1      616.99      618.25      9.01 o
  13   1   1      383.19      344.57      6.86 o
  15   1   1       85.14       90.01      3.67 o
  17   1   1      148.88      164.59      6.76 o
  19   1   1        2.09       -0.15      3.81 o
 -18   2   1        0.00        0.74      3.12 o
 -16   2   1       18.81       15.76      3.51 o
 -14   2   1        1.69        2.30      2.06 o
 -12   2   1      252.47      243.04      5.25 o
 -10   2   1        9.31        1.39      1.72 o
  -8   2   1      171.76      157.46      3.63 o
  -6   2   1      769.15      727.97      8.83 o
  -4   2   1      670.46      815.32      8.48 o
  -2   2   1      131.39      163.52      2.63 o
   0   2   1     4671.49     4674.88     39.18 o
   2   2   1     1095.08     1099.89     11.34 o
   4   2   1       42.22       28.30      1.62 o
   6   2   1     1031.10     1083.57     16.68 o
   8   2   1      336.27      283.16      7.99 o
  10   2   1      371.25      336.47      8.22 o
  12   2   1      134.28      133.22      3.93 o
  14   2   1      127.30      147.94      4.84 o
  16   2   1        3.37        2.98      2.31 o
  18   2   1       43.94       42.74      3.71 o
 -17   3   1       24.40       26.62      3.83 o
 -15   3   1        1.48       -1.73      2.61 o
 -13   3   1      331.69      312.64     11.69 o
 -11   3   1      497.17      472.83      8.39 o
  -9   3   1      160.07      169.68      4.02 o
  -7   3   1      266.78      251.69      7.45 o
  -5   3   1     2061.14     2056.34     22.19 o
  -3   3   1      154.22      169.56      3.23 o
  -1   3   1      786.67      717.69      8.71 o
   1   3   1      344.02      248.50      3.85 o
   3   3   1      175.07      157.94      3.19 o
   5   3   1     1818.37     1896.30     19.42 o
   7   3   1      270.54      256.21      6.71 o
   9   3   1       32.34       24.68      3.16 o
  11   3   1      103.27       94.81      5.93 o
  13   3   1      387.98      373.38     17.74 o
  15   3   1       55.31       47.27      3.38 o
  17   3   1       55.77       61.20      4.05 o
 -16   4   1      108.39      115.13      9.29 o
 -14   4   1      179.18      176.98      6.27 o
 -12   4   1       32.53       30.72      3.49 o
 -10   4   1        2.67        2.06      1.84 o
  -8   4   1      767.72      737.58     11.34 o
  -6   4   1       31.06       39.96      3.97 o
  -4   4   1      106.19      106.29      3.25 o
  -2   4   1      936.60     1080.03     12.11 o
   0   4   1       31.91       38.46      2.78 o
   2   4   1     1601.68     1599.89     15.77 o
   4   4   1      118.21      123.65      3.11 o
   6   4   1      180.25      213.75      5.44 o
   8   4   1      129.60      124.08      4.16 o
  10   4   1       86.39       83.29      3.76 o
  12   4   1       69.05       83.07      7.75 o
  14   4   1      193.65      181.43     11.90 o
  16   4   1       32.40       28.13      9.78 o
 -15   5   1       42.82       40.02      6.07 o
 -13   5   1       41.17       36.69      4.45 o
 -11   5   1       75.87       65.75      5.51 o
  -9   5   1       28.95       30.84      3.51 o
  -7   5   1      127.56      111.63      4.81 o
  -5   5   1      695.53      700.06     10.12 o
  -3   5   1      294.01      300.75      5.85 o
  -1   5   1      698.63      724.24      9.67 o
   1   5   1       10.58       15.09      1.85 o
   3   5   1      600.72      587.40      8.29 o
   5   5   1      141.35      128.28      3.70 o
   7   5   1        6.12        5.35      2.51 o
   9   5   1       78.17       82.72      5.53 o
  11   5   1       77.69       82.84      5.26 o
  13   5   1      394.66      384.86     10.74 o
  15   5   1        0.05       -0.76      8.80 o
 -14   6   1        4.05        1.61      3.80 o
 -12   6   1      110.13       90.45      6.36 o
 -10   6   1       27.69       22.11      6.89 o
  -8   6   1      618.51      636.68     15.41 o
  -6   6   1      167.90      163.15      5.15 o
  -4   6   1        5.02        4.64      2.62 o
  -2   6   1      240.73      229.96      5.44 o
   0   6   1        5.75        3.77      2.03 o
   2   6   1        3.41        3.73      2.06 o
   4   6   1      505.45      504.93     10.21 o
   6   6   1      257.06      258.90      8.46 o
   8   6   1      433.39      418.54     11.93 o
  10   6   1       16.21       17.32      4.00 o
  12   6   1        2.24       -2.83      3.23 o
  14   6   1        0.18        2.44      3.45 o
 -13   7   1        3.67        4.00      4.54 o
 -11   7   1       56.05       55.28      6.03 o
  -9   7   1       10.02       16.95      4.69 o
  -7   7   1       39.54       46.11      5.64 o
  -5   7   1       44.00       55.72      4.05 o
  -3   7   1      124.34      119.84      5.69 o
  -1   7   1       68.31       76.01      5.67 o
   1   7   1        1.03       -0.96      2.97 o
   3   7   1        4.65       -2.97      2.97 o
   5   7   1        9.91        6.65      2.56 o
   7   7   1       34.91       29.79      4.48 o
   9   7   1       15.94       10.80      3.79 o
  11   7   1        0.26       -1.87      4.48 o
 -10   8   1       11.44       17.69      5.16 o
  -8   8   1       74.66       78.82      6.90 o
  -6   8   1        7.87       11.74      3.80 o
  -4   8   1      104.25      109.20      8.56 o
  -2   8   1      115.40      117.76      9.24 o
   0   8   1        2.76        2.79      4.12 o
   2   8   1       41.34       39.65      7.47 o
   4   8   1       22.53        9.94      4.41 o
   6   8   1       24.95       20.51      6.10 o
   8   8   1        0.00        1.49      4.27 o
  10   8   1       35.36       41.20      5.91 o
  -5   9   1        4.71        5.52      4.99 o
  -3   9   1        7.88       10.29      5.78 o
  -1   9   1       21.15       17.08      7.57 o
   1   9   1        1.67        4.21      5.47 o
   3   9   1      105.16      127.19     17.29 o
   5   9   1        2.01        0.01      5.57 o
 -18   0   2       23.83       25.03      6.43 o
 -16   0   2      342.06      352.14     15.02 o
 -14   0   2       11.17        8.95      3.98 o
 -12   0   2       34.91       34.24      2.31 o
 -10   0   2     1505.45     1308.18     18.59 o
  -8   0   2     2455.39     2630.11     34.00 o
  -6   0   2    10486.33    10770.86    130.78 o
  -4   0   2     7797.13     7147.94     79.89 o
  -2   0   2    17658.11    18589.31    204.64 o
   0   0   2    17973.48    10607.24   1076.47 o
   2   0   2      181.05      202.78      2.96 o
   4   0   2     5864.38     5327.61     65.37 o
   6   0   2     1479.47     1236.62     21.11 o
   8   0   2      916.53     1083.75     16.74 o
  10   0   2      215.81      164.20      9.40 o
  12   0   2      600.13      590.90     16.92 o
  14   0   2     1903.24     1964.58     44.38 o
  16   0   2        0.06        1.45      4.34 o
  18   0   2      349.32      387.79     13.79 o
 -19   1   2        0.14        4.23      6.12 o
 -17   1   2       54.16       47.12      4.96 o
 -15   1   2       11.61       20.18      2.87 o
 -13   1   2       25.80       26.48      2.55 o
 -11   1   2      139.55      224.76      5.02 o
  -9   1   2     3026.75     3063.87     29.68 o
  -7   1   2     1714.07     2186.63     22.65 o
  -5   1   2        3.50        1.74      0.59 o
  -3   1   2    32123.47    33286.39    249.28 o
  -1   1   2    20345.03    21236.12    158.36 o
   1   1   2      653.50      628.00      5.31 o
   3   1   2     3890.34     3970.89     45.40 o
   5   1   2     2690.17     2715.98     39.02 o
   7   1   2      504.35      459.12     11.26 o
   9   1   2      146.88      181.60      3.76 o
  11   1   2      348.70      290.91      7.96 o
  13   1   2      320.56      333.08     11.57 o
  15   1   2      379.37      384.84     10.29 o
  17   1   2       13.95       10.52      3.37 o
  19   1   2        0.30        1.10      5.39 o
 -18   2   2        3.29        6.36      3.30 o
 -16   2   2        0.35        0.05      2.74 o
 -14   2   2       48.06       44.60      3.78 o
 -12   2   2       27.66       26.50      2.30 o
 -10   2   2      196.48      192.76      4.59 o
  -8   2   2     1523.57     1570.86     17.65 o
  -6   2   2      688.48      825.65      9.48 o
  -4   2   2      442.52      444.17      5.09 o
  -2   2   2      395.97      421.52      5.28 o
   0   2   2      898.72      960.40      8.90 o
   2   2   2     5236.50     5234.42     40.37 o
   4   2   2      112.53       70.39      5.12 o
   6   2   2      594.29      682.50     11.81 o
   8   2   2      904.40      876.60     16.42 o
  10   2   2       12.10       18.71      2.78 o
  12   2   2       92.97       91.31      3.46 o
  14   2   2      326.97      336.79      7.18 o
  16   2   2        1.04        2.39      2.37 o
  18   2   2       37.02       40.86      4.61 o
 -17   3   2        1.79        2.88      3.18 o
 -15   3   2      126.55      113.29      5.63 o
 -13   3   2       26.30       25.58      3.32 o
 -11   3   2      104.02       93.80      3.54 o
  -9   3   2       91.69      100.96      4.35 o
  -7   3   2     3642.01     3751.26     36.35 o
  -5   3   2      305.85      342.91      4.83 o
  -3   3   2     2270.21     2452.99     24.64 o
  -1   3   2    12733.14    12990.18    111.96 o
   1   3   2      728.31      867.64      8.67 o
   3   3   2     6863.45     7011.97     64.58 o
   5   3   2      880.88      839.57      9.86 o
   7   3   2       39.34       45.29      3.49 o
   9   3   2      230.09      227.09     10.76 o
  11   3   2       70.73       61.45      5.11 o
  13   3   2      163.60      168.89      9.20 o
  15   3   2       34.53       27.19      5.76 o
  17   3   2       54.90       69.50      4.70 o
 -16   4   2        0.72       -2.29      2.91 o
 -14   4   2       10.52        9.65      3.07 o
 -12   4   2      506.63      480.70     10.62 o
 -10   4   2       10.61       11.11      2.26 o
  -8   4   2        4.14       -0.44      1.65 o
  -6   4   2     2410.10     2463.62     24.96 o
  -4   4   2     1365.99     1437.99     16.84 o
  -2   4   2     3509.03     3519.48     34.72 o
   0   4   2      138.50      162.47      5.83 o
   2   4   2      190.27      163.84      3.39 o
   4   4   2      794.66      876.38     10.42 o
   6   4   2      228.90      259.34      6.92 o
   8   4   2       15.90       13.01      1.79 o
  10   4   2       82.21       73.84      3.39 o
  12   4   2      447.96      446.33     19.00 o
  14   4   2       44.76       36.02      7.68 o
  16   4   2        9.16        6.11      5.26 o
 -15   5   2        5.72       -1.26      3.21 o
 -13   5   2      302.72      310.99     14.10 o
 -11   5   2      445.22      433.25     11.54 o
  -9   5   2      329.80      305.81      8.53 o
  -7   5   2      108.70      103.08      5.14 o
  -5   5   2       82.88       89.52      3.28 o
  -3   5   2       62.95       62.53      2.86 o
  -1   5   2        2.08        1.84      1.59 o
   1   5   2      123.44      131.27      3.56 o
   3   5   2      787.28      728.84      9.57 o
   5   5   2     1704.89     1624.71     18.27 o
   7   5   2      590.87      564.63     11.70 o
   9   5   2      109.37       99.53      4.77 o
  11   5   2        9.83       11.40      2.96 o
  13   5   2        1.51        9.21      2.91 o
  15   5   2       23.03       40.60     12.24 o
 -14   6   2       47.54       50.67      5.93 o
 -12   6   2       70.99       81.92      6.41 o
 -10   6   2       57.27       59.89      5.56 o
  -8   6   2       12.27        7.82      3.82 o
  -6   6   2      732.08      686.90     12.54 o
  -4   6   2       30.94       30.21      3.06 o
  -2   6   2      291.96      291.82      6.48 o
   0   6   2       21.01       20.42      2.27 o
   2   6   2        6.37        5.41      2.09 o
   4   6   2      164.72      159.88      5.16 o
   6   6   2      413.55      424.66     10.99 o
   8   6   2      122.77      105.84      5.89 o
  10   6   2        4.63        5.91      3.13 o
  12   6   2       31.22       29.57      4.44 o
  14   6   2        3.85        7.05      3.41 o
 -13   7   2        0.28       -1.71      4.50 o
 -11   7   2        5.73       11.64      6.34 o
  -9   7   2        0.28       -1.05      3.83 o
  -7   7   2       27.10       24.21      3.78 o
  -5   7   2      397.72      393.24      9.72 o
  -3   7   2      157.36      161.94      6.30 o
  -1   7   2      155.62      129.74      7.25 o
   1   7   2      222.46      240.10      7.90 o
   3   7   2      371.60      333.39     10.24 o
   5   7   2      156.50      171.79      6.88 o
   7   7   2      149.83      143.79      7.42 o
   9   7   2      104.88      108.58      6.78 o
  11   7   2       43.16       54.19      5.46 o
 -10   8   2       77.24       71.80      7.65 o
  -8   8   2        0.00        4.62      4.36 o
  -6   8   2        8.16        7.41      4.15 o
  -4   8   2        9.55        9.06      4.97 o
  -2   8   2        0.19       -4.40      4.40 o
   0   8   2      160.96      165.96      9.17 o
   2   8   2       16.35       11.97      5.07 o
   4   8   2        0.04        1.10      3.83 o
   6   8   2       27.44       23.45      5.60 o
   8   8   2       27.09       30.16      5.78 o
  10   8   2        0.10        0.12      7.42 o
  -5   9   2        0.47        2.09      5.23 o
  -3   9   2        6.77        4.97      5.54 o
  -1   9   2       25.65       24.32     10.80 o
   1   9   2       74.33       56.69      8.06 o
   3   9   2        7.60        4.78      5.29 o
   5   9   2       19.20       27.28      5.70 o
 -19   1   3       28.89       26.02      7.57 o
 -17   1   3       33.79       32.61      3.01 o
 -15   1   3       97.88      114.89      4.59 o
 -13   1   3        7.74        3.56      1.90 o
 -11   1   3      109.89       96.31      3.18 o
  -9   1   3      747.96      760.91      8.50 o
  -7   1   3      147.80      153.79      3.02 o
  -5   1   3       71.97       93.66      2.43 o
  -3   1   3     4794.82     4774.47     39.97 o
  -1   1   3      476.52      479.25      4.44 o
   1   1   3     7492.37     7619.09     60.09 o
   3   1   3      715.47      637.78      6.96 o
   5   1   3      973.83      980.03     15.39 o
   7   1   3     1385.08     1300.24     15.15 o
   9   1   3      108.80       89.24      2.69 o
  11   1   3        8.62       10.30      2.42 o
  13   1   3      181.84      175.25      4.66 o
  15   1   3       47.29       57.61      4.67 o
  17   1   3       23.95       28.35      3.70 o
 -18   2   3       29.70       26.29      4.23 o
 -16   2   3       20.34       29.04      3.95 o
 -14   2   3     1101.22     1013.52     17.39 o
 -12   2   3        8.76       10.82      2.10 o
 -10   2   3       12.50       32.23      2.46 o
  -8   2   3     1094.00     1070.68     12.93 o
  -6   2   3      472.08      428.76      5.96 o
  -4   2   3     6217.79     6319.67     55.35 o
  -2   2   3    52446.63    55643.84    473.42 o
   0   2   3     4409.89     4456.00     37.61 o
   2   2   3      832.86      875.96      8.61 o
   4   2   3        8.54       12.93      1.15 o
   6   2   3      932.35      904.58     14.65 o
   8   2   3     1818.23     1684.54     27.47 o
  10   2   3      141.95      145.96      5.49 o
  12   2   3      114.60      136.49      4.19 o
  14   2   3        1.61        0.79      1.97 o
  16   2   3        0.44        1.17      2.05 o
  18   2   3       35.05       33.41      4.77 o
 -17   3   3        4.63        4.10      3.28 o
 -15   3   3       11.09       11.31      3.33 o
 -13   3   3        0.90       -1.69      3.22 o
 -11   3   3       34.81       27.81      2.91 o
  -9   3   3      161.38      166.04      4.61 o
  -7   3   3        9.44       17.57      2.96 o
  -5   3   3     1821.33     1747.38     19.19 o
  -3   3   3      126.88      116.32      3.19 o
  -1   3   3      117.86      103.75      3.31 o
   1   3   3       17.54       36.41      1.64 o
   3   3   3     1089.12     1000.34     11.07 o
   5   3   3      824.39      841.49     11.34 o
   7   3   3        5.57        5.12      2.05 o
   9   3   3      415.57      451.16     11.90 o
  11   3   3        2.33        2.94      2.75 o
  13   3   3       22.88       21.00      4.90 o
  15   3   3        0.63       -0.86      4.52 o
  17   3   3       14.46       21.06      3.21 o
 -16   4   3        0.04        0.17      4.63 o
 -14   4   3      150.61      130.80      6.35 o
 -12   4   3      332.20      347.25     10.65 o
 -10   4   3      110.92      112.51      4.98 o
  -8   4   3       14.78       17.20      2.16 o
  -6   4   3     1951.37     2056.61     22.79 o
  -4   4   3        8.35       10.10      1.51 o
  -2   4   3    10703.38    11651.22    106.94 o
   0   4   3    10741.80    11137.10    102.28 o
   2   4   3      192.29      173.72      3.35 o
   4   4   3     1039.04     1055.19     10.97 o
   6   4   3       19.76       40.21      2.39 o
   8   4   3        3.17        2.27      1.88 o
  10   4   3      234.38      244.69     10.87 o
  12   4   3      158.97      160.23     11.85 o
  14   4   3        0.00        0.28      5.41 o
  16   4   3       12.56       22.54      7.28 o
 -15   5   3        0.02        2.65      3.68 o
 -13   5   3        0.98       -0.12      3.42 o
 -11   5   3        0.11        4.46      3.16 o
  -9   5   3       18.73       18.29      4.60 o
  -7   5   3       19.68       17.47      1.95 o
  -5   5   3      451.15      483.17      7.75 o
  -3   5   3      135.72      155.68      4.36 o
  -1   5   3      463.62      442.46      7.14 o
   1   5   3        0.07        0.05      1.28 o
   3   5   3        4.11        2.64      1.59 o
   5   5   3       20.16       28.14      2.83 o
   7   5   3       33.92       39.94      4.12 o
   9   5   3        5.90        5.15      2.29 o
  11   5   3       22.94       20.19      3.09 o
  13   5   3       67.15       58.94     13.60 o
  15   5   3        0.08       -4.12      8.37 o
 -14   6   3       45.65       43.79      9.92 o
 -12   6   3      683.40      719.43     17.43 o
 -10   6   3       13.65        9.92      3.84 o
  -8   6   3       65.36       74.61      5.98 o
  -6   6   3       56.00       48.92      3.65 o
  -4   6   3      322.28      293.71      7.07 o
  -2   6   3        0.16        1.28      2.05 o
   0   6   3      172.02      179.64      4.96 o
   2   6   3      248.64      285.77      6.63 o
   4   6   3       82.13       75.29      5.63 o
   6   6   3      746.19      746.81     21.11 o
   8   6   3      166.23      176.00      7.20 o
  10   6   3       23.99       22.62      3.87 o
  12   6   3        0.23       -2.06      3.43 o
  14   6   3        7.49        7.35      3.40 o
 -13   7   3       38.95       31.33      6.22 o
 -11   7   3       33.96       17.52      4.90 o
  -9   7   3       54.96       52.47      6.02 o
  -7   7   3      203.20      209.38      6.48 o
  -5   7   3      632.45      695.79     19.78 o
  -3   7   3       65.09       67.33      5.38 o
  -1   7   3       84.47       80.67      5.85 o
   1   7   3        0.36       -1.86      2.72 o
   3   7   3       45.42       41.71      4.56 o
   5   7   3       61.74       64.05      3.78 o
   7   7   3       56.36       47.78      5.66 o
   9   7   3       63.92       61.53      5.69 o
  11   7   3        7.78        6.62      3.96 o
 -10   8   3       39.76       53.90      7.99 o
  -8   8   3       19.88       29.50      7.11 o
  -6   8   3        5.40        0.47      4.12 o
  -4   8   3       36.53       43.01      5.79 o
  -2   8   3      144.25      134.27      9.88 o
   0   8   3        7.20       12.91      4.66 o
   2   8   3       31.25       39.01      6.42 o
   4   8   3        0.98        2.99      4.13 o
   6   8   3        2.73        2.44      4.53 o
   8   8   3        4.45       11.34      4.98 o
  -5   9   3       69.26       66.31      7.23 o
  -3   9   3        1.47       -5.07      5.07 o
  -1   9   3       32.63       34.26      8.68 o
   1   9   3        4.65       -0.66      5.34 o
   3   9   3        3.49        5.21      5.65 o
   5   9   3       18.90       16.53      5.38 o
 -18   0   4       23.37       15.88      5.89 o
 -16   0   4      109.31      100.74     15.41 o
 -14   0   4      104.10      115.47      6.21 o
 -12   0   4       53.22       77.58      3.63 o
 -10   0   4     1055.05     1145.60     17.29 o
  -8   0   4     5357.80     5391.42     67.61 o
  -6   0   4     1514.45     1524.80     34.39 o
  -4   0   4     8422.69     8343.86    101.89 o
  -2   0   4     5066.53     4589.39     52.08 o
   0   0   4       23.43       26.46      1.27 o
   2   0   4    11031.01    11255.94    136.84 o
   4   0   4      812.05      796.53     11.26 o
   6   0   4     7446.19     7761.25     94.78 o
   8   0   4      971.64     1049.79     16.53 o
  10   0   4        1.11        4.22      2.07 o
  12   0   4     1354.89     1461.28     33.76 o
  14   0   4      691.03      688.05     29.10 o
  16   0   4       12.59       17.78      5.34 o
  18   0   4        8.97       11.92      5.46 o
 -19   1   4        0.71        1.38      4.73 o
 -17   1   4       96.44       94.67      4.57 o
 -15   1   4      192.20      180.98      5.81 o
 -13   1   4      148.19      117.08      5.02 o
 -11   1   4      208.19      244.82      4.11 o
  -9   1   4     3184.89     3242.98     29.86 o
  -7   1   4     1986.16     2141.29     23.92 o
  -5   1   4        0.57        0.24      0.78 o
  -3   1   4    15724.97    15355.76    131.39 o
  -1   1   4    14604.01    14433.41    108.30 o
   1   1   4    37096.32    37509.00    300.98 o
   3   1   4    20037.08    19512.49    167.30 o
   5   1   4      170.37      160.61      2.77 o
   7   1   4     2079.73     1807.36     20.44 o
   9   1   4      752.22      801.83     10.57 o
  11   1   4     3956.17     3761.16     40.88 o
  13   1   4      771.28      746.72     11.32 o
  15   1   4      316.70      350.51      9.74 o
  17   1   4        0.08       -3.01      3.01 o
 -18   2   4       62.76       67.43      8.01 o
 -16   2   4        2.19        0.22      2.84 o
 -14   2   4      190.85      197.59      6.91 o
 -12   2   4        7.79       13.36      2.23 o
 -10   2   4       14.45       20.36      1.89 o
  -8   2   4        0.01       -0.31      0.95 o
  -6   2   4       40.99       85.74      2.31 o
  -4   2   4       99.56       81.14      2.26 o
  -2   2   4      177.35      136.52      2.75 o
   0   2   4      840.09      846.62      9.08 o
   2   2   4     1312.61     1336.29     13.04 o
   4   2   4     1543.09     1682.40     17.08 o
   6   2   4     1866.86     1923.12     27.15 o
   8   2   4       91.65      101.08      4.42 o
  10   2   4      411.75      416.20      9.42 o
  12   2   4      501.30      493.27      9.01 o
  14   2   4       19.57       18.32      2.47 o
  16   2   4       38.89       38.03      3.02 o
  18   2   4        1.69       -3.28      3.28 o
 -17   3   4       14.01       12.65      3.65 o
 -15   3   4       45.03       57.62      5.19 o
 -13   3   4       84.26       90.23      5.19 o
 -11   3   4        0.73        0.16      1.79 o
  -9   3   4        2.35        7.51      1.64 o
  -7   3   4     5024.74     5054.18     47.88 o
  -5   3   4      529.53      582.70      7.97 o
  -3   3   4     1172.77     1143.04     11.72 o
  -1   3   4      659.84      649.94      7.97 o
   1   3   4        7.69        1.47      1.12 o
   3   3   4     2089.32     2273.95     22.44 o
   5   3   4      417.48      462.61      9.15 o
   7   3   4      362.32      283.96      8.81 o
   9   3   4      115.41      115.77      5.65 o
  11   3   4     1530.12     1501.87     27.41 o
  13   3   4       35.10       30.13      6.32 o
  15   3   4        4.98        4.37      4.96 o
  17   3   4       56.36       47.86      7.50 o
 -16   4   4        0.47        6.97      4.91 o
 -14   4   4       57.81       63.67      9.93 o
 -12   4   4        5.39        4.75      2.71 o
 -10   4   4       91.89       83.39      4.61 o
  -8   4   4      107.57      118.48      4.53 o
  -6   4   4     1015.76      980.01     12.04 o
  -4   4   4     1060.70     1069.82     12.22 o
  -2   4   4       20.61       41.50      2.42 o
   0   4   4     1294.01     1267.05     13.89 o
   2   4   4       79.60      100.48      2.79 o
   4   4   4      600.42      617.33      8.37 o
   6   4   4      136.64      160.62      4.62 o
   8   4   4     1520.72     1472.62     18.02 o
  10   4   4        4.12        2.77      3.96 o
  12   4   4      247.96      210.07     13.46 o
  14   4   4        5.76        9.10      6.00 o
  16   4   4        0.66       -1.09      6.06 o
 -15   5   4      161.08      172.71     13.48 o
 -13   5   4       13.57       10.48      4.14 o
 -11   5   4      123.01      116.15      7.94 o
  -9   5   4        0.02       -2.80      2.80 o
  -7   5   4       11.75        3.85      2.34 o
  -5   5   4      660.45      691.26     12.75 o
  -3   5   4        3.73       10.07      1.87 o
  -1   5   4       32.74       40.83      2.64 o
   1   5   4      466.17      454.65      7.25 o
   3   5   4     1256.06     1234.60     14.71 o
   5   5   4      794.47      756.95     12.83 o
   7   5   4      714.25      694.32     12.52 o
   9   5   4        5.19        5.84      2.43 o
  11   5   4      159.90      159.85      5.87 o
  13   5   4       47.98       42.63     12.67 o
  15   5   4        6.58        7.87      9.60 o
 -14   6   4       30.72       26.25      5.37 o
 -12   6   4       16.71       12.52      4.45 o
 -10   6   4       18.14       19.08      4.28 o
  -8   6   4        0.00       -2.13      2.13 o
  -6   6   4      556.60      563.33     11.26 o
  -4   6   4       37.39       39.29      3.25 o
  -2   6   4      600.45      595.85     10.46 o
   0   6   4       86.47       80.59      3.86 o
   2   6   4        9.68        9.80      2.28 o
   4   6   4      262.30      258.48      6.73 o
   6   6   4        7.71        5.12      3.48 o
   8   6   4      142.66      128.93      6.24 o
  10   6   4       42.55       36.47      6.56 o
  12   6   4       13.68       16.56      3.91 o
  14   6   4        0.20       -0.56      4.51 o
 -13   7   4      121.17      123.89      9.36 o
 -11   7   4       69.25       64.68      9.44 o
  -9   7   4        6.46        6.43      4.27 o
  -7   7   4        0.19       -0.24      2.57 o
  -5   7   4      260.73      255.82      9.13 o
  -3   7   4       53.91       68.11      5.65 o
  -1   7   4      858.04      843.96     17.32 o
   1   7   4        0.73        0.46      2.76 o
   3   7   4      144.20      136.15      9.18 o
   5   7   4      257.64      264.64      6.99 o
   7   7   4       24.21       38.22      5.63 o
   9   7   4       26.40       29.68      4.97 o
  11   7   4       21.37       31.99      5.73 o
 -10   8   4        0.08        6.94      5.04 o
  -8   8   4       13.00       16.48      6.64 o
  -6   8   4        4.11        8.99      4.67 o
  -4   8   4        0.06        1.07      3.90 o
  -2   8   4       27.26       27.55      6.46 o
   0   8   4       58.57       47.28      7.13 o
   2   8   4       57.19       71.58      7.62 o
   4   8   4       15.16       17.16      4.75 o
   6   8   4       44.28       43.46      8.44 o
   8   8   4        5.67       -1.07      4.45 o
  -5   9   4        0.41        0.59      4.68 o
  -3   9   4       30.75       34.60      7.37 o
  -1   9   4       12.12        6.61      6.92 o
   1   9   4        2.41        9.95      6.20 o
   3   9   4       13.26       10.45      5.94 o
 -19   1   5        1.95        4.78      4.58 o
 -17   1   5       50.27       49.53      6.56 o
 -15   1   5       96.35       93.80      4.60 o
 -13   1   5      225.90      250.02      8.59 o
 -11   1   5      303.50      251.62      4.50 o
  -9   1   5      217.51      243.48      4.47 o
  -7   1   5     2319.19     2444.13     23.09 o
  -5   1   5     1698.20     1649.64     16.99 o
  -3   1   5     4960.66     4935.79     41.70 o
  -1   1   5     4175.64     4148.07     32.33 o
   1   1   5     2698.20     2642.20     22.91 o
   3   1   5    10309.97    10068.16     82.80 o
   5   1   5       37.59       43.98      2.13 o
   7   1   5      129.36      115.80      2.93 o
   9   1   5       20.51       22.98      2.20 o
  11   1   5      178.86      176.51      7.27 o
  13   1   5      135.66      123.38      3.98 o
  15   1   5       28.02       39.15      5.97 o
  17   1   5        6.22        4.65      3.26 o
 -18   2   5       18.59       21.16      4.51 o
 -16   2   5       57.19       57.72      5.66 o
 -14   2   5      411.52      420.21     10.95 o
 -12   2   5       33.55       31.00      2.82 o
 -10   2   5       49.37       71.57      2.27 o
  -8   2   5       88.74       85.04      2.58 o
  -6   2   5       32.71       59.51      2.12 o
  -4   2   5     2222.76     2189.03     22.02 o
  -2   2   5     1985.25     1890.91     17.36 o
   0   2   5     9069.96     9108.32     83.20 o
   2   2   5     2424.87     2442.76     21.68 o
   4   2   5       12.87       34.30      1.77 o
   6   2   5     1098.41     1261.28     14.56 o
   8   2   5      325.79      285.25      4.88 o
  10   2   5        0.23        2.86      1.36 o
  12   2   5      110.43      127.29      5.92 o
  14   2   5       12.08       13.86      2.26 o
  16   2   5        0.73       -1.13      2.14 o
 -17   3   5       59.28       64.98      6.03 o
 -15   3   5       62.77       57.02      4.99 o
 -13   3   5        1.28        6.37      3.39 o
 -11   3   5      225.42      210.61      6.62 o
  -9   3   5        0.77        5.52      1.46 o
  -7   3   5        5.00       11.73      1.50 o
  -5   3   5      236.42      256.39      4.77 o
  -3   3   5      951.28      873.18      9.66 o
  -1   3   5     1619.37     1670.17     16.89 o
   1   3   5     4984.31     4992.55     44.89 o
   3   3   5      300.66      272.48      4.77 o
   5   3   5       26.49       46.59      2.75 o
   7   3   5        3.05        4.57      1.41 o
   9   3   5      430.79      467.05      9.94 o
  11   3   5        2.37       10.77      3.37 o
  13   3   5       24.23       28.70      6.29 o
  15   3   5        9.83       15.11      5.57 o
  17   3   5        0.01       -0.69      3.03 o
 -16   4   5       10.84       12.95      4.27 o
 -14   4   5        2.30        1.39      3.52 o
 -12   4   5       96.14       94.46      5.27 o
 -10   4   5       11.75        9.88      2.85 o
  -8   4   5      246.24      248.83      5.00 o
  -6   4   5     1780.71     1922.16     20.87 o
  -4   4   5       10.93       19.11      2.14 o
  -2   4   5       14.31       14.37      1.70 o
   0   4   5      616.08      591.19      8.58 o
   2   4   5       34.23       33.75      2.80 o
   4   4   5      567.34      519.34      7.43 o
   6   4   5      149.41      167.52      5.07 o
   8   4   5       35.36       37.63      2.66 o
  10   4   5      156.52      163.67      4.76 o
  12   4   5      215.87      227.72     13.83 o
  14   4   5        3.25        7.15      5.62 o
  16   4   5        0.39       -5.56      5.56 o
 -15   5   5       91.74       89.35      7.23 o
 -13   5   5        6.95        7.90      3.78 o
 -11   5   5       23.20       34.22      4.72 o
  -9   5   5      739.39      726.79     16.64 o
  -7   5   5       10.51        9.04      2.32 o
  -5   5   5      124.00      135.14      4.52 o
  -3   5   5     1269.77     1310.36     16.08 o
  -1   5   5      857.60      929.72     11.80 o
   1   5   5        6.69       11.97      1.82 o
   3   5   5      167.32      166.50      4.13 o
   5   5   5      159.89      153.74      5.30 o
   7   5   5       83.31       85.61      4.10 o
   9   5   5       80.54       73.13      3.61 o
  11   5   5      117.91      114.89      5.86 o
  13   5   5        6.81       -4.80      8.49 o
  15   5   5        0.03       -7.50      7.50 o
 -14   6   5       68.87       70.43     10.78 o
 -12   6   5       15.59        9.06      4.27 o
 -10   6   5      174.41      172.00      8.54 o
  -8   6   5      631.93      643.52     11.77 o
  -6   6   5        1.09        3.92      2.61 o
  -4   6   5      960.03      906.96     13.74 o
  -2   6   5      465.77      470.54      9.25 o
   0   6   5      752.17      732.29     14.07 o
   2   6   5      301.38      277.94      7.11 o
   4   6   5       73.99       78.82      3.97 o
   6   6   5      511.77      497.26     13.28 o
   8   6   5       47.93       50.17      5.03 o
  10   6   5       13.88       11.08      3.69 o
  12   6   5       22.16       24.26      4.26 o
 -13   7   5      100.21      122.24      9.54 o
 -11   7   5        6.13        3.92      4.52 o
  -9   7   5       78.26       75.67      7.42 o
  -7   7   5       14.83       16.88      5.00 o
  -5   7   5      212.64      224.92     10.22 o
  -3   7   5       10.25       17.33      4.00 o
  -1   7   5        7.62       11.35      4.63 o
   1   7   5        0.01        1.20      2.91 o
   3   7   5      203.68      215.28      8.91 o
   5   7   5       21.66       20.12      4.60 o
   7   7   5        4.60       10.67      4.15 o
   9   7   5       32.71       27.01      5.05 o
  11   7   5       51.46       49.12      6.12 o
 -10   8   5       13.62       13.86      6.59 o
  -8   8   5      434.30      480.13     13.80 o
  -6   8   5       72.59       67.02      7.51 o
  -4   8   5        4.75       11.79      5.41 o
  -2   8   5        0.82        1.14      3.84 o
   0   8   5        0.68        1.63      4.86 o
   2   8   5       29.15       26.09      5.83 o
   4   8   5      146.26      144.46      8.21 o
   6   8   5        2.32       -1.24      4.63 o
   8   8   5        0.07        4.49      6.25 o
  -5   9   5       13.25       12.00      6.05 o
  -3   9   5        7.22       -5.46      5.46 o
  -1   9   5       46.27       41.97      9.55 o
   1   9   5        0.12       10.04      5.71 o
   3   9   5       25.10       24.94      9.23 o
 -18   0   6        0.01        4.60      5.85 o
 -16   0   6      215.05      194.75      6.75 o
 -14   0   6       58.27       84.28      6.29 o
 -12   0   6      698.50      771.09     13.74 o
 -10   0   6       40.89       55.40      3.37 o
  -8   0   6       64.27       92.89      4.81 o
  -6   0   6     4073.60     4198.57     53.69 o
  -4   0   6     7939.06     8472.31    104.22 o
  -2   0   6     5419.23     5439.46     57.21 o
   0   0   6    12127.67    12316.27    126.24 o
   2   0   6     8514.66     8668.90    118.04 o
   4   0   6    13449.09    13937.17    154.42 o
   6   0   6     4680.80     4940.34     61.60 o
   8   0   6      428.19      424.17      7.40 o
  10   0   6     2021.56     1874.65     33.78 o
  12   0   6      379.88      371.41     13.45 o
  14   0   6        0.56       -3.80      3.80 o
  16   0   6        4.50       -1.77      4.09 o
  18   0   6       18.47       27.71      6.39 o
 -19   1   6        9.82        2.24      3.39 o
 -17   1   6       85.58       79.62      8.23 o
 -15   1   6       16.99       11.19      3.28 o
 -13   1   6       49.28       38.63      2.46 o
 -11   1   6       31.37       42.97      2.24 o
  -9   1   6       11.07       13.26      1.66 o
  -7   1   6      691.31      781.66      9.18 o
  -5   1   6        7.61        8.81      1.13 o
  -3   1   6     1926.00     1746.58     15.52 o
  -1   1   6     1825.99     1832.66     16.02 o
   1   1   6     1042.21     1106.48     11.25 o
   3   1   6     1983.02     2203.28     19.60 o
   5   1   6     6995.29     7071.62     81.40 o
   7   1   6     1049.45     1003.03     13.56 o
   9   1   6      364.20      369.55      6.05 o
  11   1   6      994.09      923.84     13.42 o
  13   1   6       24.28       17.27      2.51 o
  15   1   6      265.31      259.96      8.65 o
  17   1   6       17.31       16.72      3.87 o
 -18   2   6       24.53       27.06      4.88 o
 -16   2   6       23.16       11.56      3.72 o
 -14   2   6      386.03      366.18     10.53 o
 -12   2   6      416.77      436.97     13.16 o
 -10   2   6      121.32      128.38      3.60 o
  -8   2   6      847.85      934.03     10.78 o
  -6   2   6     1977.84     1874.31     17.82 o
  -4   2   6       53.10       52.70      2.15 o
  -2   2   6      252.17      200.66      3.95 o
   0   2   6     3105.76     3248.85     31.42 o
   2   2   6      702.96      616.42      6.71 o
   4   2   6      339.81      319.27      4.70 o
   6   2   6      846.82      742.04     10.30 o
   8   2   6      320.36      334.45      8.07 o
  10   2   6       13.82       13.94      1.83 o
  12   2   6       23.75       23.18      2.52 o
  14   2   6       47.80       41.92      3.29 o
  16   2   6       11.03       13.17      2.49 o
 -17   3   6        1.36        3.99      5.48 o
 -15   3   6        2.61        0.02      3.21 o
 -13   3   6      128.90      136.77      6.25 o
 -11   3   6        2.85        2.38      2.69 o
  -9   3   6       17.22       13.96      1.64 o
  -7   3   6      785.83      748.74     11.18 o
  -5   3   6        0.15        0.23      1.24 o
  -3   3   6      880.99      929.98     10.84 o
  -1   3   6      115.48      124.81      3.33 o
   1   3   6     1166.85     1111.07     13.48 o
   3   3   6     1093.29     1056.55     11.96 o
   5   3   6     2620.91     2697.06     28.76 o
   7   3   6      465.90      473.96      7.93 o
   9   3   6      179.06      186.79      4.35 o
  11   3   6      216.33      208.33     11.16 o
  13   3   6       19.84       14.63      9.66 o
  15   3   6        0.23        0.10      2.67 o
  17   3   6        4.95        5.96      5.45 o
 -16   4   6       34.66       30.55      5.47 o
 -14   4   6       10.95       12.83      3.83 o
 -12   4   6       69.55       70.67      6.99 o
 -10   4   6      501.05      459.43     11.01 o
  -8   4   6      383.51      328.37      6.13 o
  -6   4   6     2483.62     2326.05     26.17 o
  -4   4   6      114.82      115.98      3.73 o
  -2   4   6       89.60       77.53      3.36 o
   0   4   6     6060.76     6187.69     58.89 o
   2   4   6      161.35      147.40      4.33 o
   4   4   6      562.80      594.77      8.33 o
   6   4   6      607.52      622.94     10.96 o
   8   4   6      607.62      600.79     11.51 o
  10   4   6       55.51       55.44      3.22 o
  12   4   6       22.12       15.42      7.54 o
  14   4   6       12.89       11.99      6.26 o
  16   4   6        2.91        2.81      6.17 o
 -15   5   6      104.13      112.30      8.14 o
 -13   5   6       32.38       25.15      4.72 o
 -11   5   6      220.65      236.60     11.64 o
  -9   5   6      968.48      986.47     15.35 o
  -7   5   6      501.87      511.77     12.64 o
  -5   5   6     1396.34     1352.38     17.59 o
  -3   5   6      339.89      359.91     10.15 o
  -1   5   6        6.15        7.56      1.70 o
   1   5   6       86.52       99.76      4.06 o
   3   5   6      634.09      627.45      9.03 o
   5   5   6       66.40       58.31      4.28 o
   7   5   6       37.89       36.72      3.69 o
   9   5   6      353.52      348.40     13.19 o
  11   5   6       60.21       63.96      6.70 o
  13   5   6       98.85       96.72     15.81 o
  15   5   6        6.32        6.71      9.78 o
 -14   6   6       56.60       56.65      6.83 o
 -12   6   6        2.46       -1.50      4.04 o
 -10   6   6       68.14       62.93      6.19 o
  -8   6   6       35.85       31.19      3.47 o
  -6   6   6      647.89      648.39     12.76 o
  -4   6   6      417.30      403.75      9.30 o
  -2   6   6     1757.14     1702.67     23.40 o
   0   6   6     1200.58     1157.05     16.26 o
   2   6   6       32.43       26.15      2.90 o
   4   6   6      118.17      135.86      6.39 o
   6   6   6       14.08       12.10      3.85 o
   8   6   6        2.37        7.75      3.58 o
  10   6   6        1.62        2.28      3.42 o
  12   6   6       59.74       53.86      5.17 o
 -13   7   6        8.38        2.89     10.77 o
 -11   7   6        1.36       -4.05      4.05 o
  -9   7   6      121.66      123.92      9.29 o
  -7   7   6       85.91       96.09      6.80 o
  -5   7   6       18.98       25.28      4.92 o
  -3   7   6        0.86       -0.27      3.26 o
  -1   7   6      225.47      224.22      9.82 o
   1   7   6      166.47      141.58      6.90 o
   3   7   6       42.75       47.00      4.76 o
   5   7   6       52.11       38.11      5.32 o
   7   7   6       63.66       66.31      6.35 o
   9   7   6        1.33        2.02      4.02 o
  11   7   6        4.74        4.90      4.64 o
 -10   8   6        1.56        0.16     13.04 o
  -8   8   6        0.15        2.60      4.29 o
  -6   8   6       59.54       70.92      7.79 o
  -4   8   6       46.76       61.15      7.58 o
  -2   8   6      152.97      156.13      9.00 o
   0   8   6       24.96       21.62      6.11 o
   2   8   6        0.04        2.20      4.37 o
   4   8   6       14.45       19.00      4.95 o
   6   8   6       20.42       39.64      6.49 o
   8   8   6        0.04       -4.46      4.46 o
  -3   9   6       55.34       58.30      8.37 o
  -1   9   6        4.06        0.13      7.54 o
   1   9   6        0.12        1.06      5.19 o
   3   9   6       18.28       20.24      7.26 o
 -19   1   7        3.68        4.55      3.89 o
 -17   1   7      135.29      141.96      7.56 o
 -15   1   7        0.05       -2.09      2.09 o
 -13   1   7      533.27      568.25      9.12 o
 -11   1   7      196.92      164.04      4.01 o
  -9   1   7        8.38        8.01      1.48 o
  -7   1   7     2264.06     2419.87     24.71 o
  -5   1   7      229.45      184.60      3.87 o
  -3   1   7        1.86        3.78      0.91 o
  -1   1   7     2907.28     3205.79     28.16 o
   1   1   7     7380.03     7621.28     66.37 o
   3   1   7     3046.99     2655.89     24.63 o
   5   1   7     1020.51     1098.04     11.87 o
   7   1   7        1.69        1.84      1.24 o
   9   1   7      117.63      120.62      3.70 o
  11   1   7      929.71      903.64     13.35 o
  13   1   7        0.03        1.55      2.04 o
  15   1   7        1.85       -2.48      2.99 o
  17   1   7       24.64       26.40      5.27 o
 -18   2   7        0.29        2.19      3.71 o
 -16   2   7       63.29       61.18      5.62 o
 -14   2   7        1.37        3.88      3.13 o
 -12   2   7       77.81       73.36      3.10 o
 -10   2   7      209.29      217.82      4.56 o
  -8   2   7      862.58      876.50     10.54 o
  -6   2   7      132.10      135.51      3.43 o
  -4   2   7       41.45       33.64      1.99 o
  -2   2   7      481.04      453.05      6.32 o
   0   2   7      661.72      729.27      9.60 o
   2   2   7        6.30        6.68      1.12 o
   4   2   7       12.57       21.76      1.49 o
   6   2   7      441.45      403.55      6.95 o
   8   2   7       33.69       34.75      2.30 o
  10   2   7       61.90       75.54      3.22 o
  12   2   7      309.86      329.94      7.28 o
  14   2   7       40.13       35.94      3.33 o
  16   2   7       16.98       18.65      3.03 o
 -17   3   7       62.28       72.37      6.86 o
 -15   3   7       38.15       49.02      5.22 o
 -13   3   7       39.10       53.73      5.09 o
 -11   3   7      496.21      494.94     17.48 o
  -9   3   7      174.12      208.92      4.77 o
  -7   3   7       32.66       47.44      2.53 o
  -5   3   7     1854.57     1663.83     20.87 o
  -3   3   7     4657.95     5322.45     48.35 o
  -1   3   7    14408.90    14990.53    152.71 o
   1   3   7     1293.00     1300.28     15.52 o
   3   3   7        1.51        5.97      1.22 o
   5   3   7       25.08        9.63      2.12 o
   7   3   7        1.21        3.38      1.56 o
   9   3   7      154.36      132.41      5.49 o
  11   3   7      384.97      380.02     11.08 o
  13   3   7        3.60        0.97      3.38 o
  15   3   7       27.12       29.62      3.10 o
 -16   4   7        1.67        2.53      4.07 o
 -14   4   7       24.37       17.03      4.50 o
 -12   4   7      124.13      122.92      6.77 o
 -10   4   7      508.70      468.80      8.56 o
  -8   4   7      942.02      976.35     13.41 o
  -6   4   7       34.72       40.37      2.88 o
  -4   4   7      707.09      750.62     10.48 o
  -2   4   7      309.58      369.46      6.36 o
   0   4   7      334.67      325.62      6.56 o
   2   4   7      595.28      538.34      8.44 o
   4   4   7        2.11        1.54      1.10 o
   6   4   7      205.57      188.73      5.70 o
   8   4   7      122.00      118.69      6.04 o
  10   4   7       71.08       66.62      3.84 o
  12   4   7      209.85      204.06      6.41 o
  14   4   7        0.02        1.75      5.68 o
 -15   5   7        0.05       -0.46      4.15 o
 -13   5   7       19.96       31.32      4.94 o
 -11   5   7       11.41       16.08      4.17 o
  -9   5   7     1130.47     1214.42     18.56 o
  -7   5   7       25.05       35.56      3.50 o
  -5   5   7      110.82      122.90      4.65 o
  -3   5   7     1024.30     1080.78     12.89 o
  -1   5   7     1166.66     1175.83     13.55 o
   1   5   7      544.62      533.62      8.65 o
   3   5   7      541.80      535.13      8.20 o
   5   5   7      141.82      119.82      6.22 o
   7   5   7        2.50        2.19      3.90 o
   9   5   7      653.75      654.14     14.66 o
  11   5   7       46.67       51.88      4.46 o
  13   5   7       11.47       10.09      9.60 o
 -14   6   7       50.67       66.87      7.40 o
 -12   6   7       39.82       27.17      5.32 o
 -10   6   7        2.01        4.85      4.18 o
  -8   6   7       48.51       55.60      5.19 o
  -6   6   7       87.73       85.47      5.77 o
  -4   6   7      404.00      414.61      9.58 o
  -2   6   7        6.54        2.45      2.84 o
   0   6   7      383.46      436.91      9.56 o
   2   6   7      546.48      530.60      9.35 o
   4   6   7      285.73      285.66      6.62 o
   6   6   7      164.96      165.37      6.92 o
   8   6   7      143.00      163.24      6.76 o
  10   6   7      154.78      154.24      8.10 o
  12   6   7       46.54       48.61      5.27 o
 -11   7   7        2.31        1.90      5.40 o
  -9   7   7      121.63      128.05      6.78 o
  -7   7   7        1.21       -1.39      3.75 o
  -5   7   7       18.23       12.27      4.24 o
  -3   7   7       47.21       34.82      5.30 o
  -1   7   7      494.30      459.43     17.37 o
   1   7   7      151.22      167.55      7.58 o
   3   7   7      198.36      205.71      8.09 o
   5   7   7       40.71       41.46      9.03 o
   7   7   7       29.25       30.32      5.21 o
   9   7   7       44.84       49.95      5.96 o
  11   7   7        0.82        4.74     11.57 o
  -8   8   7       26.19       34.80      7.82 o
  -6   8   7        0.08       -1.39      4.78 o
  -4   8   7       15.77       14.55      5.77 o
  -2   8   7       22.43       31.09      7.84 o
   0   8   7        0.13       -0.40      4.05 o
   2   8   7       26.46       18.84      6.00 o
   4   8   7      126.28      150.73     13.15 o
   6   8   7      273.69      265.67     12.07 o
  -3   9   7       21.10       30.04      7.19 o
  -1   9   7       88.12       68.71     10.88 o
   1   9   7        0.26       -5.70      7.38 o
 -18   0   8        1.49        0.03      4.03 o
 -16   0   8      241.32      271.79     11.06 o
 -14   0   8      577.60      527.43     18.81 o
 -12   0   8        7.34        7.04      2.52 o
 -10   0   8      431.90      419.82      9.45 o
  -8   0   8      352.94      380.68      8.57 o
  -6   0   8      280.74      252.05      6.45 o
  -4   0   8      333.19      418.83      8.31 o
  -2   0   8     4831.40     4986.26     78.81 o
   0   0   8     3129.07     2851.40     37.64 o
   2   0   8     1977.97     2015.11     61.37 o
   4   0   8    26221.74    28320.54    340.85 o
   6   0   8      242.16      175.82      4.83 o
   8   0   8      613.95      672.54     11.13 o
  10   0   8        7.27        6.37      3.88 o
  12   0   8      255.20      232.57     10.96 o
  14   0   8        6.62       -3.72      3.72 o
  16   0   8       12.02       12.81      5.39 o
 -19   1   8        0.11        9.41      4.77 o
 -17   1   8      125.42      127.54      7.36 o
 -15   1   8       96.69       76.07      3.85 o
 -13   1   8       63.25       49.01      3.92 o
 -11   1   8        3.94        5.06      1.61 o
  -9   1   8        3.00        5.95      1.57 o
  -7   1   8     1698.90     1816.03     19.57 o
  -5   1   8      389.34      330.48      6.30 o
  -3   1   8      459.61      467.85      6.17 o
  -1   1   8     1094.25     1051.55     12.12 o
   1   1   8       34.33       46.91      2.26 o
   3   1   8      216.14      264.96      4.33 o
   5   1   8       23.16       36.68      2.29 o
   7   1   8      300.87      321.56      5.67 o
   9   1   8       33.61       39.55      2.59 o
  11   1   8       18.26       18.14      2.78 o
  13   1   8       64.54       62.54      3.41 o
  15   1   8       17.55       28.56      4.33 o
  17   1   8       10.39       10.35      3.93 o
 -18   2   8       22.15       21.08      4.74 o
 -16   2   8       15.62       16.66      4.24 o
 -14   2   8       11.93       12.10      2.49 o
 -12   2   8      282.19      270.17      6.08 o
 -10   2   8      702.09      684.06      9.26 o
  -8   2   8      162.80      157.15      5.12 o
  -6   2   8     4976.85     4838.80     52.88 o
  -4   2   8       58.89       61.19      2.78 o
  -2   2   8     3529.14     3535.30     31.68 o
   0   2   8      893.70      964.51     11.48 o
   2   2   8     2656.55     2703.98     24.42 o
   4   2   8     1207.28     1355.21     14.00 o
   6   2   8      629.07      552.75      8.20 o
   8   2   8      918.59      972.96     13.48 o
  10   2   8      252.25      242.54      6.08 o
  12   2   8      615.45      622.73     12.07 o
  14   2   8        2.65        4.05      2.55 o
  16   2   8       51.37       68.45      5.67 o
 -17   3   8       26.98       18.86      5.17 o
 -15   3   8        1.69        2.52      3.56 o
 -13   3   8       33.32       31.89      4.17 o
 -11   3   8      645.87      620.17     10.44 o
  -9   3   8      270.79      247.70      5.48 o
  -7   3   8      327.26      371.56      7.01 o
  -5   3   8       78.13      110.99      4.11 o
  -3   3   8       66.46       81.92      2.99 o
  -1   3   8      347.05      331.91      9.52 o
   1   3   8       19.37       23.27      1.91 o
   3   3   8      418.28      441.30      6.33 o
   5   3   8      351.61      365.66      6.59 o
   7   3   8      141.39      156.59      4.65 o
   9   3   8      232.35      211.71      5.80 o
  11   3   8       22.46       25.96      3.68 o
  13   3   8       20.95       23.46      3.15 o
  15   3   8        0.45        1.59      2.50 o
 -16   4   8      116.04      125.48      8.71 o
 -14   4   8        0.08        1.37      4.09 o
 -12   4   8        2.15        0.31      3.17 o
 -10   4   8      373.19      356.37      7.72 o
  -8   4   8      487.72      470.34      8.53 o
  -6   4   8     1042.88      986.87     13.77 o
  -4   4   8        0.87        2.82      2.11 o
  -2   4   8      459.79      467.91      9.68 o
   0   4   8      173.65      175.17      4.88 o
   2   4   8       96.78       90.99      3.32 o
   4   4   8      164.07      166.76      3.94 o
   6   4   8       89.56       95.46      6.45 o
   8   4   8      284.09      265.79      7.46 o
  10   4   8        0.31        0.80      2.52 o
  12   4   8       42.32       41.77      3.64 o
  14   4   8       18.78       21.48      7.48 o
 -15   5   8       27.37       41.97      6.80 o
 -13   5   8      104.93      111.71      7.60 o
 -11   5   8       15.29       11.07      4.04 o
  -9   5   8      621.74      607.13     11.91 o
  -7   5   8      609.54      603.09     17.91 o
  -5   5   8      816.99      758.54     12.08 o
  -3   5   8     1426.14     1463.12     16.27 o
  -1   5   8      840.11      848.38     12.76 o
   1   5   8       33.12       44.85      3.15 o
   3   5   8      412.05      371.29      7.72 o
   5   5   8      524.14      536.97     13.43 o
   7   5   8        3.06        7.01      3.12 o
   9   5   8      841.14      832.52     17.54 o
  11   5   8        5.31        3.98      3.30 o
  13   5   8       88.89       92.88      5.67 o
 -14   6   8        0.02        4.60      4.89 o
 -12   6   8       44.20       52.77      6.48 o
 -10   6   8      228.69      228.35      7.66 o
  -8   6   8       22.01       29.43      4.26 o
  -6   6   8       56.28       56.86      5.18 o
  -4   6   8      431.71      415.87     11.51 o
  -2   6   8       14.14        7.78      3.04 o
   0   6   8      118.64      113.37      5.21 o
   2   6   8      258.82      261.32      7.12 o
   4   6   8      225.20      233.71      6.02 o
   6   6   8       26.50       32.20      4.07 o
   8   6   8        0.02        1.45      3.18 o
  10   6   8        0.26       -0.50      3.15 o
  12   6   8        4.78        6.92      4.02 o
 -11   7   8        0.61       -4.93      5.29 o
  -9   7   8        0.00       -1.14      3.84 o
  -7   7   8       19.11       23.07      5.13 o
  -5   7   8       10.71        3.33      3.92 o
  -3   7   8        9.48        6.88      4.03 o
  -1   7   8       54.38       59.74      6.47 o
   1   7   8      217.17      206.57     13.44 o
   3   7   8        7.57       16.07      3.96 o
   5   7   8       87.99       90.43      7.61 o
   7   7   8       26.93       28.05      5.38 o
   9   7   8        2.74        9.40      6.48 o
  -8   8   8        1.82       -0.37      5.00 o
  -6   8   8        4.56       -4.15      4.78 o
  -4   8   8       63.62       68.25      8.21 o
  -2   8   8        3.55        8.51      6.53 o
   0   8   8       25.46       20.12      4.88 o
   2   8   8       76.07       71.93      7.64 o
   4   8   8       10.23        7.53      4.02 o
   6   8   8        9.67       11.51      5.59 o
 -19   1   9        1.44       -3.73      4.58 o
 -17   1   9       39.28       38.69      3.69 o
 -15   1   9       57.04       53.01      3.95 o
 -13   1   9      218.75      221.27      6.23 o
 -11   1   9      118.17      115.26      3.79 o
  -9   1   9      805.29      844.30     10.73 o
  -7   1   9        0.11        2.08      1.29 o
  -5   1   9      867.62      928.06     11.55 o
  -3   1   9      100.28      158.53      3.94 o
  -1   1   9       30.19       36.53      2.24 o
   1   1   9     4262.27     4277.73     41.09 o
   3   1   9      373.13      370.51      5.54 o
   5   1   9     1553.34     1492.29     15.18 o
   7   1   9      118.75      124.76      3.14 o
   9   1   9       41.14       37.17      2.62 o
  11   1   9       93.18      101.59      6.33 o
  13   1   9        0.21       -0.14      3.04 o
  15   1   9        0.25        4.37      3.30 o
 -18   2   9        1.34       -0.07      5.77 o
 -16   2   9        2.97        1.76      3.68 o
 -14   2   9      553.48      569.49     12.33 o
 -12   2   9       85.12       61.41      3.66 o
 -10   2   9      804.17      761.56     12.29 o
  -8   2   9      315.48      329.70      6.25 o
  -6   2   9        5.49        6.73      1.95 o
  -4   2   9     1946.10     1975.54     22.61 o
  -2   2   9      931.56      884.03     10.13 o
   0   2   9       24.61       23.53      2.19 o
   2   2   9      642.11      806.77      9.66 o
   4   2   9     1511.33     1489.69     14.83 o
   6   2   9      529.02      438.27     11.18 o
   8   2   9      279.07      255.81      5.94 o
  10   2   9      281.01      276.52      6.83 o
  12   2   9       20.90       22.64      3.20 o
  14   2   9       49.21       47.33      4.17 o
  16   2   9        2.11        2.59      3.73 o
 -17   3   9        0.22       11.81      4.77 o
 -15   3   9        3.13       -0.77      3.82 o
 -13   3   9        5.43        5.59      2.09 o
 -11   3   9        3.28        4.10      2.71 o
  -9   3   9     1337.91     1299.51     16.84 o
  -7   3   9     1429.99     1414.44     17.77 o
  -5   3   9      525.53      521.86      8.86 o
  -3   3   9      685.24      766.42     10.00 o
  -1   3   9      409.18      444.83      6.91 o
   1   3   9      404.75      432.99      7.66 o
   3   3   9     1254.49     1216.65     14.15 o
   5   3   9      315.57      293.13      7.72 o
   7   3   9       61.49       68.47      3.50 o
   9   3   9      179.64      163.95      6.33 o
  11   3   9       39.73       38.68      3.73 o
  13   3   9      105.75      110.53      5.43 o
  15   3   9        2.46       -0.47      2.86 o
 -16   4   9        2.97       -3.46      4.31 o
 -14   4   9        0.75       -3.65      3.65 o
 -12   4   9       12.41        6.85      2.27 o
 -10   4   9       43.26       46.15      4.21 o
  -8   4   9       25.03       36.02      3.25 o
  -6   4   9      500.74      470.72      8.77 o
  -4   4   9       47.96       46.90      3.02 o
  -2   4   9        4.46       -0.29      1.48 o
   0   4   9      190.50      206.19      7.83 o
   2   4   9      549.41      537.32      8.36 o
   4   4   9       25.99       32.68      2.27 o
   6   4   9       78.91       79.75      4.62 o
   8   4   9      152.20      148.10      5.92 o
  10   4   9      391.59      357.86      9.89 o
  12   4   9      156.87      147.94      6.43 o
  14   4   9        0.16        1.34      2.75 o
 -15   5   9       15.47       24.30      5.80 o
 -13   5   9        0.29        0.82      3.82 o
 -11   5   9      129.15      119.10      5.01 o
  -9   5   9      265.13      249.88      7.70 o
  -7   5   9      371.77      389.77      9.61 o
  -5   5   9        6.48        5.74      2.16 o
  -3   5   9      250.85      249.15      5.90 o
  -1   5   9      270.42      256.89      7.85 o
   1   5   9       49.35       46.70      3.56 o
   3   5   9      834.90      866.19     14.35 o
   5   5   9      487.42      480.25     12.85 o
   7   5   9        1.57        6.16      3.40 o
   9   5   9      101.86      105.77      6.30 o
  11   5   9       22.73       19.71      4.21 o
  13   5   9       14.27       22.12      5.31 o
 -14   6   9        0.85        3.47      7.11 o
 -12   6   9      101.77      102.85      8.44 o
 -10   6   9       10.26        4.75      3.50 o
  -8   6   9      586.92      566.77     14.71 o
  -6   6   9       23.84       20.57      4.65 o
  -4   6   9      525.68      517.17     13.13 o
  -2   6   9     1324.39     1292.06     21.21 o
   0   6   9      216.05      207.25      6.79 o
   2   6   9       77.02       79.14      4.50 o
   4   6   9       52.66       45.73      3.45 o
   6   6   9      208.13      223.14      9.60 o
   8   6   9       85.15       97.64      6.77 o
  10   6   9        9.62        8.72      4.44 o
  12   6   9      117.03      104.56      5.91 o
 -11   7   9        1.55       -4.34      8.51 o
  -9   7   9        1.92       -2.30      4.01 o
  -7   7   9      152.12      147.69      8.97 o
  -5   7   9        1.19        1.48      4.09 o
  -3   7   9       19.24       18.86      5.11 o
  -1   7   9       11.82       14.29      5.11 o
   1   7   9      265.75      290.00     11.32 o
   3   7   9      383.20      402.74     11.25 o
   5   7   9      128.50      139.37      8.65 o
   7   7   9       38.31       50.57      8.94 o
   9   7   9        0.59        0.03      4.88 o
  -8   8   9       25.39       21.90      6.62 o
  -6   8   9       12.88       19.82      6.08 o
  -4   8   9      220.84      225.25     15.69 o
  -2   8   9      128.59      138.76     12.82 o
   0   8   9       45.79       39.52      5.84 o
   2   8   9       22.25       21.61      5.80 o
   4   8   9        0.06       -3.19      3.29 o
   6   8   9       20.75        8.98      6.26 o
 -18   0  10       16.52       16.10      5.65 o
 -16   0  10       34.17       34.42      6.55 o
 -14   0  10        4.55       -1.24      3.56 o
 -12   0  10      301.04      269.11      8.33 o
 -10   0  10      141.59      130.66      6.59 o
  -8   0  10      325.46      346.56      8.66 o
  -6   0  10      328.18      310.88      7.82 o
  -4   0  10      765.11      740.93     14.86 o
  -2   0  10     4023.67     4131.88     60.20 o
   0   0  10      275.32      266.02      8.79 o
   2   0  10     1516.40     1457.61     26.14 o
   4   0  10      285.85      243.97      6.35 o
   6   0  10       56.92       87.72      3.88 o
   8   0  10       74.14       81.62      3.78 o
  10   0  10       44.13       48.30      3.53 o
  12   0  10       41.78       40.28      6.21 o
  14   0  10       20.87       14.59      5.03 o
  16   0  10       46.02       51.51      7.71 o
 -17   1  10        1.19        2.69      3.38 o
 -15   1  10        2.57       -1.35      2.84 o
 -13   1  10      201.70      190.11      6.48 o
 -11   1  10       75.54       67.51      3.32 o
  -9   1  10       55.33       55.69      3.07 o
  -7   1  10      869.41      881.19     11.06 o
  -5   1  10        0.66       35.33      2.72 o
  -3   1  10    12411.96    13343.79    129.21 o
  -1   1  10     1394.51     1397.43     16.83 o
   1   1  10      453.08      481.65      6.86 o
   3   1  10      941.58     1063.99     11.96 o
   5   1  10        0.15        6.88      1.21 o
   7   1  10      198.99      250.23      4.41 o
   9   1  10      193.04      177.77      5.34 o
  11   1  10       43.58       53.51      4.46 o
  13   1  10        2.19        5.85      2.19 o
  15   1  10        0.49        3.77      3.52 o
 -18   2  10       31.62       37.32      6.91 o
 -16   2  10       47.18       56.73      4.05 o
 -14   2  10       70.26       79.38      4.50 o
 -12   2  10       68.44       67.11      4.01 o
 -10   2  10       84.83       96.84      4.26 o
  -8   2  10      106.65       95.82      3.96 o
  -6   2  10     1439.66     1526.89     18.72 o
  -4   2  10      462.59      386.47      7.21 o
  -2   2  10     1181.65     1326.60     15.52 o
   0   2  10      805.87      735.01     10.52 o
   2   2  10      515.19      604.43     10.07 o
   4   2  10      100.82       92.63      2.82 o
   6   2  10     1125.81     1239.70     15.56 o
   8   2  10      535.37      521.27      9.28 o
  10   2  10        9.98        5.77      4.97 o
  12   2  10      194.24      199.65      7.78 o
  14   2  10       18.62       22.77      3.68 o
  16   2  10       14.36       27.62      5.10 o
 -17   3  10        6.76       16.11      5.38 o
 -15   3  10       19.11       15.13      5.18 o
 -13   3  10       53.57       47.00      3.52 o
 -11   3  10      482.20      480.26      9.60 o
  -9   3  10      172.64      178.00      6.27 o
  -7   3  10       11.84       12.91      2.03 o
  -5   3  10      299.02      305.77      6.90 o
  -3   3  10       18.19       31.51      2.31 o
  -1   3  10     1305.11     1287.47     15.44 o
   1   3  10      383.33      254.10      5.69 o
   3   3  10      105.99      113.28      3.54 o
   5   3  10       50.26       75.62      2.49 o
   7   3  10      343.04      317.90      7.69 o
   9   3  10      240.33      273.07      8.41 o
  11   3  10       10.70       17.76      3.52 o
  13   3  10        2.92        6.45      3.10 o
  15   3  10        4.08        9.56      3.41 o
 -16   4  10       27.16       28.31      6.23 o
 -14   4  10       29.94       27.24      6.67 o
 -12   4  10        0.39       -2.17      2.17 o
 -10   4  10        0.39        5.87      2.79 o
  -8   4  10        4.69        6.05      2.49 o
  -6   4  10        0.10        2.72      1.95 o
  -4   4  10        0.00        1.89      1.82 o
  -2   4  10      406.75      385.56      7.33 o
   0   4  10       59.13       48.29      2.92 o
   2   4  10      734.80      769.43     11.47 o
   4   4  10      234.60      235.91      5.65 o
   6   4  10       97.22      114.42      6.84 o
   8   4  10      108.40       97.96      5.23 o
  10   4  10       32.46       48.05      6.16 o
  12   4  10        0.57        3.17      3.03 o
  14   4  10       25.02       22.65      3.70 o
 -15   5  10        0.37       -1.66      4.89 o
 -13   5  10       87.56       90.78     12.73 o
 -11   5  10      125.26      116.56      5.46 o
  -9   5  10      486.68      471.51     12.21 o
  -7   5  10      248.53      242.34      8.68 o
  -5   5  10      101.61       88.28      4.85 o
  -3   5  10       49.82       49.22      5.29 o
  -1   5  10       67.22       84.74      4.82 o
   1   5  10       75.66       79.91      4.03 o
   3   5  10      120.43      115.18      4.95 o
   5   5  10     1030.57     1037.46     21.36 o
   7   5  10      154.54      165.14      7.84 o
   9   5  10      773.71      808.44     19.82 o
  11   5  10      224.89      240.19      9.84 o
  13   5  10        3.92       -1.91      3.37 o
 -14   6  10        0.10       -1.56      6.07 o
 -12   6  10       11.15       16.32      6.51 o
 -10   6  10      103.25      108.97      7.56 o
  -8   6  10        0.00        3.54      4.42 o
  -6   6  10       14.98       12.88      4.30 o
  -4   6  10       64.45       53.68      5.41 o
  -2   6  10      372.58      335.08     10.62 o
   0   6  10      204.48      202.67      7.36 o
   2   6  10      606.10      619.35     14.10 o
   4   6  10      157.80      176.94      5.79 o
   6   6  10       72.25       73.50      6.50 o
   8   6  10       57.95       56.21      5.86 o
  10   6  10       16.09       27.74      5.39 o
 -11   7  10       10.74        8.26      4.60 o
  -9   7  10        1.46        2.66      4.29 o
  -7   7  10       10.77       12.48      4.95 o
  -5   7  10       31.06       27.83      6.27 o
  -3   7  10      105.13       94.81      7.76 o
  -1   7  10      584.03      550.53     18.40 o
   1   7  10        9.82       11.63      4.53 o
   3   7  10        0.03        0.10      5.15 o
   5   7  10       85.07       93.75      6.66 o
   7   7  10        1.85        5.08      3.97 o
   9   7  10        7.24        6.51      5.05 o
  -8   8  10        1.50       -4.84      4.84 o
  -6   8  10        3.96       10.14      6.00 o
  -4   8  10       36.77       42.11      8.85 o
  -2   8  10        0.00       -3.25      5.95 o
   0   8  10        7.86       12.35      4.63 o
   2   8  10       56.83       54.08      8.43 o
   4   8  10       18.31        8.96      6.95 o
 -17   1  11        0.62        3.39      3.59 o
 -15   1  11       55.02       64.27      5.29 o
 -13   1  11        9.17        7.94      3.34 o
 -11   1  11      272.04      253.57      6.23 o
  -9   1  11        0.25        1.88      1.64 o
  -7   1  11        0.90       -0.19      1.55 o
  -5   1  11      263.32      222.26      5.35 o
  -3   1  11     1430.69     1522.37     19.01 o
  -1   1  11       79.64       96.90      3.69 o
   1   1  11      432.48      441.67      6.74 o
   3   1  11      800.69      771.26      9.67 o
   5   1  11        2.24        7.68      1.44 o
   7   1  11      420.43      416.62      6.28 o
   9   1  11        6.57        6.83      2.23 o
  11   1  11       43.08       33.67      3.09 o
  13   1  11        5.17        6.01      2.43 o
  15   1  11       34.79       41.27      5.22 o
 -18   2  11       11.46        7.43      6.39 o
 -16   2  11       41.24       48.71      5.20 o
 -14   2  11      208.26      206.60     12.08 o
 -12   2  11        3.09        1.28      2.38 o
 -10   2  11     2025.64     1969.99     23.86 o
  -8   2  11       14.32       19.47      2.49 o
  -6   2  11       74.49       81.13      3.46 o
  -4   2  11     1177.44     1120.30     13.27 o
  -2   2  11      560.53      569.76      9.25 o
   0   2  11      123.39      113.57      3.91 o
   2   2  11     3860.53     4085.12     38.26 o
   4   2  11      264.30      233.92      4.53 o
   6   2  11      133.81      107.74      3.07 o
   8   2  11       12.82        7.30      2.28 o
  10   2  11       77.54       75.18      4.60 o
  12   2  11       15.44       12.75      3.50 o
  14   2  11        0.35       -0.05      3.14 o
 -17   3  11       25.36       29.34     10.77 o
 -15   3  11        0.30       -1.81      2.46 o
 -13   3  11        0.61       -0.33      2.55 o
 -11   3  11       62.55       56.87      4.03 o
  -9   3  11      311.00      342.13      7.63 o
  -7   3  11        8.75        8.14      1.99 o
  -5   3  11      541.20      583.90     10.35 o
  -3   3  11       96.28      109.39      3.97 o
  -1   3  11      115.43      116.10      4.39 o
   1   3  11        4.90        1.35      1.64 o
   3   3  11       86.64       89.79      3.36 o
   5   3  11      353.98      355.18      5.88 o
   7   3  11        3.97        1.15      2.50 o
   9   3  11        1.09        2.04      2.70 o
  11   3  11      349.56      323.05      9.83 o
  13   3  11       46.51       42.28      4.46 o
 -16   4  11        1.62        6.78      5.17 o
 -14   4  11        2.80       -0.81      2.77 o
 -12   4  11       99.52       93.62      5.85 o
 -10   4  11      429.03      426.93     11.37 o
  -8   4  11      290.39      310.45      9.58 o
  -6   4  11      406.51      415.52      9.40 o
  -4   4  11       33.29       29.82      2.88 o
  -2   4  11      956.25      960.20     13.23 o
   0   4  11       88.81       92.95      3.81 o
   2   4  11     1775.94     1825.36     22.09 o
   4   4  11      642.30      648.59     10.69 o
   6   4  11        1.24        2.50      2.78 o
   8   4  11       29.63       23.08      3.62 o
  10   4  11       84.77       86.15      8.34 o
  12   4  11        2.48        7.05      3.40 o
  14   4  11        3.17       -2.21      8.37 o
 -15   5  11        0.50        0.69      6.00 o
 -13   5  11       18.15       16.40      2.85 o
 -11   5  11       29.16       28.65      4.34 o
  -9   5  11        7.08        6.33      3.68 o
  -7   5  11       22.62       17.51      4.31 o
  -5   5  11        8.62        6.60      3.16 o
  -3   5  11       43.35       42.37      4.13 o
  -1   5  11       31.69       24.05      3.31 o
   1   5  11      205.41      224.36      7.23 o
   3   5  11       14.31       14.09      2.91 o
   5   5  11       64.14       60.03      5.74 o
   7   5  11       47.19       45.36      5.23 o
   9   5  11      132.99      121.32      7.69 o
  11   5  11       89.85       89.20      6.71 o
 -12   6  11       36.92       47.55      5.24 o
 -10   6  11        1.89       -0.22      3.81 o
  -8   6  11      640.59      637.90     18.38 o
  -6   6  11       45.50       39.87      5.63 o
  -4   6  11       14.54       14.20      3.99 o
  -2   6  11       59.33       59.33      9.12 o
   0   6  11      162.19      141.61      8.17 o
   2   6  11      181.07      178.14     10.81 o
   4   6  11       50.17       57.00      4.26 o
   6   6  11      218.63      242.22     15.17 o
   8   6  11       76.44       92.26      7.12 o
  10   6  11      261.11      286.01     13.13 o
 -11   7  11       11.72        9.86      4.56 o
  -9   7  11       36.75       34.88      6.10 o
  -7   7  11       22.22       26.44      5.75 o
  -5   7  11       15.08       -4.52      4.52 o
  -3   7  11      239.79      227.46     15.17 o
  -1   7  11      259.47      277.50     13.44 o
   1   7  11        0.22        3.25      4.32 o
   3   7  11        8.05        6.15      4.16 o
   5   7  11       24.10       21.22      4.85 o
   7   7  11       92.18      106.68      7.07 o
  -6   8  11       30.54       28.19      8.38 o
  -4   8  11        9.72       -2.26      6.45 o
  -2   8  11       23.00       12.59      7.39 o
   0   8  11       26.18       31.05      7.05 o
   2   8  11       52.83       32.93      7.90 o
   4   8  11       31.19       14.93      7.30 o
 -18   0  12       11.26        0.70      5.55 o
 -16   0  12       21.18       24.23      6.88 o
 -14   0  12       30.28       22.30      6.28 o
 -12   0  12      209.98      215.08     10.47 o
 -10   0  12       30.70       26.70      3.91 o
  -8   0  12        1.52        1.47      2.22 o
  -6   0  12     4549.17     4371.97     70.25 o
  -4   0  12        0.07        2.63      2.37 o
  -2   0  12      106.32       76.86      4.17 o
   0   0  12      643.78      643.93     12.53 o
   2   0  12      123.03       85.64      4.37 o
   4   0  12      526.85      507.99     10.60 o
   6   0  12      334.93      366.04      8.64 o
   8   0  12      119.34      107.15      5.08 o
  10   0  12       32.07       26.21      4.09 o
  12   0  12      173.94      165.12     10.96 o
  14   0  12       17.39       22.17      6.63 o
 -17   1  12       25.85       21.27      4.73 o
 -15   1  12        4.69       -0.40      3.53 o
 -13   1  12      432.57      421.09     11.36 o
 -11   1  12     1273.76     1265.51     18.67 o
  -9   1  12     3521.69     3571.06     44.42 o
  -7   1  12      312.51      298.82      6.40 o
  -5   1  12      409.89      405.29      7.71 o
  -3   1  12      179.83      207.19      5.21 o
  -1   1  12      143.88      127.06      4.20 o
   1   1  12     1441.71     1318.41     14.86 o
   3   1  12      396.54      476.13      7.26 o
   5   1  12      808.48      847.14     11.11 o
   7   1  12       38.20       56.54      2.67 o
   9   1  12       30.64       29.81      3.11 o
  11   1  12        8.14        7.84      2.51 o
  13   1  12        9.19       11.61      2.68 o
  15   1  12      108.87      151.98     21.83 o
 -18   2  12        0.98       -5.23      6.12 o
 -16   2  12       11.38        8.14      4.11 o
 -14   2  12      101.21      107.48      6.43 o
 -12   2  12      200.12      203.99      7.37 o
 -10   2  12     1052.55     1044.22     15.18 o
  -8   2  12        0.59        1.00      1.96 o
  -6   2  12     1116.33     1112.14     17.20 o
  -4   2  12     1978.33     2051.41     22.71 o
  -2   2  12      620.70      754.81     11.37 o
   0   2  12        1.99        1.77      1.50 o
   2   2  12      960.91      963.18     12.48 o
   4   2  12      376.46      368.38      8.05 o
   6   2  12      161.45      168.99      3.85 o
   8   2  12      139.66      150.95      8.55 o
  10   2  12       13.63        7.83      3.15 o
  12   2  12       62.73       57.09      5.00 o
  14   2  12       24.97       32.88      4.29 o
 -17   3  12        5.88        6.24      7.05 o
 -15   3  12       23.20       18.71      4.87 o
 -13   3  12       21.81       20.59      4.05 o
 -11   3  12       80.63       71.91      5.56 o
  -9   3  12      562.30      577.39     12.15 o
  -7   3  12       56.80       52.81      3.40 o
  -5   3  12      416.42      388.25      8.10 o
  -3   3  12      247.94      285.33      6.36 o
  -1   3  12      101.47      119.89      4.44 o
   1   3  12      238.89      246.14      6.49 o
   3   3  12       71.29       53.24      3.12 o
   5   3  12       91.10      102.85      3.90 o
   7   3  12       72.19       76.31      8.73 o
   9   3  12      117.54      113.20      6.99 o
  11   3  12        5.29        8.80      3.41 o
  13   3  12        3.06        2.72      3.34 o
 -16   4  12       75.82       97.22     13.47 o
 -14   4  12        8.69        8.18      4.23 o
 -12   4  12        9.96        7.43      3.58 o
 -10   4  12      102.87       93.66      6.13 o
  -8   4  12      232.55      204.96     12.37 o
  -6   4  12       15.58       15.86      3.07 o
  -4   4  12      137.02      121.75      5.70 o
  -2   4  12      401.09      422.57      8.64 o
   0   4  12        0.40       -1.44      1.92 o
   2   4  12       80.23       84.70      4.24 o
   4   4  12      447.18      448.63     12.01 o
   6   4  12      344.50      380.08     10.39 o
   8   4  12       64.24       76.34      6.62 o
  10   4  12       28.16       27.65      4.38 o
  12   4  12       49.06       55.37      5.67 o
 -15   5  12        3.34        4.16      7.05 o
 -13   5  12       15.80       12.34      4.22 o
 -11   5  12      195.12      207.08      9.81 o
  -9   5  12       30.23       32.65      5.29 o
  -7   5  12      143.57      145.63      9.16 o
  -5   5  12      154.18      157.99      6.92 o
  -3   5  12       12.18        6.52      3.07 o
  -1   5  12      784.40      841.31     15.68 o
   1   5  12      362.37      378.62     10.56 o
   3   5  12      123.71      112.54      5.20 o
   5   5  12      394.52      387.47     12.26 o
   7   5  12      166.39      178.28      8.54 o
   9   5  12      121.13      138.26      8.36 o
  11   5  12      125.32      160.90      8.78 o
 -12   6  12        0.64       -3.73      3.73 o
 -10   6  12        5.12        7.91      4.51 o
  -8   6  12        6.37        4.68      4.37 o
  -6   6  12       32.49       33.49      5.65 o
  -4   6  12       35.29       45.73      6.15 o
  -2   6  12      131.71      112.47      7.96 o
   0   6  12       69.66       68.50      6.61 o
   2   6  12      394.93      389.77     11.13 o
   4   6  12       13.11        9.98      2.42 o
   6   6  12      144.34      156.57      8.92 o
   8   6  12       76.26       70.17      7.50 o
  10   6  12        2.82        3.13      4.84 o
  -9   7  12       21.71       37.67      6.73 o
  -7   7  12       12.95       16.19      6.60 o
  -5   7  12        0.21       -3.55      5.71 o
  -3   7  12       13.04       17.47      6.73 o
  -1   7  12        3.88       10.89      5.30 o
   1   7  12       29.49       26.22      5.49 o
   3   7  12       23.19        6.44      3.59 o
   5   7  12        6.35       -0.23      4.19 o
   7   7  12        0.02       -2.21      4.14 o
  -6   8  12       16.21        3.95     12.80 o
  -4   8  12       18.65       26.87      8.41 o
  -2   8  12       14.07        2.32      7.01 o
   0   8  12       90.22       81.57      9.56 o
   2   8  12       57.03       55.23      7.57 o
 -17   1  13        1.13       -3.82      3.82 o
 -15   1  13        4.90        5.93      3.93 o
 -13   1  13      344.44      352.75     12.02 o
 -11   1  13      215.76      225.22      7.97 o
  -9   1  13       36.62       40.55      3.70 o
  -7   1  13       35.27       22.56      2.66 o
  -5   1  13      237.73      291.85      6.66 o
  -3   1  13      417.85      390.08      8.22 o
  -1   1  13      103.89       83.42      3.46 o
   1   1  13       13.07       23.39      2.16 o
   3   1  13      775.00      706.92      9.68 o
   5   1  13      568.03      604.80      9.10 o
   7   1  13      370.92      404.66      8.13 o
   9   1  13        3.05        3.57      2.74 o
  11   1  13        4.50        8.53      5.00 o
  13   1  13       11.06       13.44      3.82 o
 -16   2  13       17.77        8.55      6.45 o
 -14   2  13       24.67       20.98      5.16 o
 -12   2  13      121.85      107.93      6.49 o
 -10   2  13       57.42       88.30      5.17 o
  -8   2  13       10.92        8.61      2.39 o
  -6   2  13        7.89        9.42      2.07 o
  -4   2  13      172.41      145.83      4.94 o
  -2   2  13       32.36       34.34      3.06 o
   0   2  13       12.62       13.54      2.07 o
   2   2  13      470.35      467.15      7.95 o
   4   2  13     2020.04     1959.81     19.87 o
   6   2  13       20.91       26.35      2.16 o
   8   2  13      124.30      101.48      6.01 o
  10   2  13       34.96       22.99      4.21 o
  12   2  13       56.52       65.02      5.37 o
  14   2  13        8.68       10.43      3.80 o
 -17   3  13       34.81       61.01     33.62 o
 -15   3  13        7.65        5.16      5.05 o
 -13   3  13      117.99      105.20      7.23 o
 -11   3  13        4.77        2.61      3.74 o
  -9   3  13      164.04      187.56      7.11 o
  -7   3  13      375.50      346.40      9.17 o
  -5   3  13      634.17      730.84     12.03 o
  -3   3  13      785.64      787.48     12.44 o
  -1   3  13      261.41      252.40      6.38 o
   1   3  13      283.98      314.71      7.78 o
   3   3  13      203.28      175.84      5.30 o
   5   3  13      536.35      571.20      9.90 o
   7   3  13       32.40       40.92      4.20 o
   9   3  13       49.68       38.28      5.08 o
  11   3  13        9.54        3.88      3.54 o
  13   3  13        0.02        3.14      3.70 o
 -16   4  13        2.08        9.19      7.38 o
 -14   4  13       12.95        7.78      4.59 o
 -12   4  13       35.96       39.35      5.59 o
 -10   4  13       33.25       35.37      5.35 o
  -8   4  13       22.70       17.45      4.42 o
  -6   4  13      122.58      131.30      6.84 o
  -4   4  13      136.88      154.35      6.65 o
  -2   4  13       72.12       73.04      4.52 o
   0   4  13       55.18       61.28      4.11 o
   2   4  13     1070.35      986.05     16.55 o
   4   4  13     1046.71     1074.44     16.97 o
   6   4  13        1.57        1.00      3.25 o
   8   4  13      194.85      187.64      9.33 o
  10   4  13        6.83        3.44      3.86 o
  12   4  13       52.63       55.22      6.07 o
 -13   5  13        0.02       -1.12      4.05 o
 -11   5  13       63.41       43.66      5.98 o
  -9   5  13       12.19        9.72      4.53 o
  -7   5  13        2.21        6.48      4.05 o
  -5   5  13      104.77       96.33      6.45 o
  -3   5  13      160.49      148.00      6.80 o
  -1   5  13        2.34       -0.05      3.49 o
   1   5  13       53.37       58.11      5.63 o
   3   5  13       70.36       73.16      4.51 o
   5   5  13       24.06       18.94      4.62 o
   7   5  13       52.38       63.66      9.19 o
   9   5  13        0.56        2.78      4.34 o
  11   5  13       45.15       32.98      5.57 o
 -12   6  13        3.46       -0.17      4.33 o
 -10   6  13       24.92       14.59      5.08 o
  -8   6  13        0.01        5.36      4.59 o
  -6   6  13       40.09       42.60      6.17 o
  -4   6  13      235.52      198.01     14.36 o
  -2   6  13       12.68       11.90      5.78 o
   0   6  13       75.95       93.14     15.35 o
   2   6  13       82.62       81.73      6.81 o
   4   6  13      345.28      357.79     10.86 o
   6   6  13      127.89      125.45      8.53 o
   8   6  13       26.24       34.72      6.16 o
  -9   7  13        0.17       -2.30      4.61 o
  -7   7  13        9.74       10.10      7.39 o
  -5   7  13       91.87       70.58     12.74 o
  -3   7  13       59.89       79.57     12.98 o
  -1   7  13        4.03        8.60      5.36 o
   1   7  13        8.00        8.21      4.79 o
   3   7  13       45.26       57.78      5.10 o
   5   7  13        0.18       12.50      6.52 o
  -4   8  13       62.64       48.20     10.28 o
  -2   8  13        9.97        8.77      7.97 o
   0   8  13        4.81       13.12      7.19 o
 -16   0  14      178.82      168.35     27.97 o
 -14   0  14       45.49       28.24      7.63 o
 -12   0  14     1879.26     1885.85     48.57 o
 -10   0  14      478.25      522.42     16.61 o
  -8   0  14      326.56      315.55     12.32 o
  -6   0  14     1728.93     1657.47     30.33 o
  -4   0  14      137.13      144.20      7.45 o
  -2   0  14     1390.30     1409.28     25.77 o
   0   0  14      287.47      297.30     10.80 o
   2   0  14       21.95       34.21      3.65 o
   4   0  14     1291.07     1231.87     20.58 o
   6   0  14        0.21       -1.54      2.23 o
   8   0  14       78.66       62.75      4.67 o
  10   0  14      121.83      123.77      5.88 o
  12   0  14       14.07       18.59      8.92 o
  14   0  14       13.71       25.21      7.42 o
 -17   1  14        4.03        3.50      4.93 o
 -15   1  14       18.43       27.12      5.17 o
 -13   1  14      325.28      322.10     20.85 o
 -11   1  14      271.88      278.94      8.73 o
  -9   1  14       35.50       40.29      4.27 o
  -7   1  14      113.66      120.61      5.54 o
  -5   1  14        0.53        2.08      2.01 o
  -3   1  14      201.06      227.82      5.98 o
  -1   1  14       88.90       87.35      3.94 o
   1   1  14      208.78      208.44      5.03 o
   3   1  14      755.38      765.86     10.53 o
   5   1  14      619.89      557.32      9.45 o
   7   1  14        4.05        1.45      1.94 o
   9   1  14      664.85      598.84     22.41 o
  11   1  14       65.45       62.50      5.27 o
  13   1  14       13.86        8.33      9.65 o
 -16   2  14       85.33       93.85      8.50 o
 -14   2  14       25.25       19.47      5.43 o
 -12   2  14      291.94      300.97     17.95 o
 -10   2  14     1342.94     1342.36     23.89 o
  -8   2  14      269.74      261.31      8.76 o
  -6   2  14       37.05       38.53      3.85 o
  -4   2  14       54.93       50.40      4.06 o
  -2   2  14      102.74      104.11      4.09 o
   0   2  14       78.06       72.76      3.84 o
   2   2  14        0.00        2.40      2.01 o
   4   2  14       79.73       85.28      4.24 o
   6   2  14       34.54       21.82      2.33 o
   8   2  14      372.95      369.47     11.21 o
  10   2  14      114.12      118.77     11.23 o
  12   2  14        0.40        4.80      4.84 o
 -15   3  14       47.16       52.37      6.85 o
 -13   3  14       49.91       59.84      8.58 o
 -11   3  14       23.88       16.98      4.80 o
  -9   3  14       14.22       16.09      4.71 o
  -7   3  14        1.82       -1.06      2.74 o
  -5   3  14      189.24      195.45     10.05 o
  -3   3  14       31.60       24.33      3.43 o
  -1   3  14        0.01       -1.04      1.95 o
   1   3  14        0.08        1.07      2.13 o
   3   3  14      275.38      248.84      6.83 o
   5   3  14      234.21      227.28      6.14 o
   7   3  14       68.82       63.12      5.61 o
   9   3  14       57.47       48.69      5.27 o
  11   3  14        1.99        2.92      4.95 o
  13   3  14        4.26       11.53      5.91 o
 -14   4  14        0.30       -1.85      4.38 o
 -12   4  14        3.91       -0.26      5.54 o
 -10   4  14      142.79      129.28      8.30 o
  -8   4  14      190.08      194.97      9.81 o
  -6   4  14      122.18      104.19      6.52 o
  -4   4  14       41.78       33.61      5.09 o
  -2   4  14       15.93       10.22      3.35 o
   0   4  14        0.15       -2.48      2.48 o
   2   4  14       48.65       50.25      4.23 o
   4   4  14      186.23      197.24      6.39 o
   6   4  14      172.01      181.36      8.70 o
   8   4  14       47.25       56.78      6.40 o
  10   4  14       17.59       13.41      5.71 o
  12   4  14        2.12       -1.33      5.11 o
 -13   5  14        2.95        1.29      4.34 o
 -11   5  14       23.47       32.37      5.79 o
  -9   5  14        3.99       -2.26      3.90 o
  -7   5  14       62.80       73.13      7.18 o
  -5   5  14      832.50      799.44     17.73 o
  -3   5  14      116.57      115.29      7.11 o
  -1   5  14      265.06      235.49     10.15 o
   1   5  14       50.96       46.01      5.66 o
   3   5  14        7.95       15.73      3.63 o
   5   5  14      140.08      159.64     16.25 o
   7   5  14       11.56       12.91      4.95 o
   9   5  14       17.88       15.56      5.05 o
 -12   6  14        0.10        1.71      4.48 o
 -10   6  14       26.93       25.78      5.88 o
  -8   6  14        0.23       -2.65      4.03 o
  -6   6  14       27.69       20.54      6.34 o
  -4   6  14        0.12       -5.18      5.18 o
  -2   6  14       53.52       43.76      6.16 o
   0   6  14        4.91        4.61      4.40 o
   2   6  14      228.94      236.36     15.74 o
   4   6  14       40.58       44.80      3.90 o
   6   6  14       67.26       95.50      7.91 o
   8   6  14       11.41        5.57      5.66 o
  -9   7  14       44.50       43.31     10.67 o
  -7   7  14       14.13        7.21      7.17 o
  -5   7  14        1.07        4.31     10.92 o
  -3   7  14       10.24       11.10      7.07 o
  -1   7  14       25.73       27.25      6.60 o
   1   7  14        4.70        0.42      4.89 o
   3   7  14        9.53       15.70      3.88 o
   5   7  14        5.47       -3.40      5.78 o
 -17   1  15        0.13        1.50      4.91 o
 -15   1  15       20.86       21.06      5.87 o
 -13   1  15      220.25      253.33     28.47 o
 -11   1  15       44.02       53.70      8.40 o
  -9   1  15       48.86       45.57      4.46 o
  -7   1  15       10.34        4.77      2.68 o
  -5   1  15      235.12      250.22      7.82 o
  -3   1  15      177.34      131.42     10.54 o
  -1   1  15      114.16      140.57      5.02 o
   1   1  15      835.80      845.22     11.62 o
   3   1  15       11.25       14.65      2.46 o
   5   1  15      328.65      352.04      7.51 o
   7   1  15       26.42       20.44      2.75 o
   9   1  15       26.79       37.63      3.31 o
  11   1  15       19.63       18.14      4.08 o
  13   1  15       13.59       15.94      5.73 o
 -16   2  15       28.68       39.56     14.18 o
 -14   2  15        0.18       -4.50      4.59 o
 -12   2  15      186.72      190.06      9.68 o
 -10   2  15      154.01      124.07      7.83 o
  -8   2  15      610.25      607.12     14.38 o
  -6   2  15        1.65        2.24      2.79 o
  -4   2  15       10.77        2.57      2.48 o
  -2   2  15      114.56      123.70      4.78 o
   0   2  15      122.73      136.56      5.69 o
   2   2  15       63.83       79.79      4.17 o
   4   2  15        5.85        9.01      2.57 o
   6   2  15        0.88        1.76      2.20 o
   8   2  15        1.30        2.84      3.51 o
  10   2  15       59.62       70.28      6.09 o
  12   2  15       26.21       28.71      4.82 o
 -15   3  15      103.50      114.24     12.87 o
 -13   3  15       61.39       71.93      7.95 o
 -11   3  15       83.43       83.32     11.27 o
  -9   3  15       94.72       89.57      7.14 o
  -7   3  15       47.54       56.52      5.23 o
  -5   3  15       65.70       70.55      5.15 o
  -3   3  15       74.32       75.91      5.08 o
  -1   3  15       18.45       10.50      2.96 o
   1   3  15     2008.14     2017.27     28.91 o
   3   3  15      693.13      725.50     12.73 o
   5   3  15       23.99       27.18      2.99 o
   7   3  15        2.32       -3.19      3.19 o
   9   3  15        0.63        4.47      3.69 o
  11   3  15        2.36        4.27      3.86 o
 -14   4  15       27.20       42.47      6.84 o
 -12   4  15       70.83       61.46      6.93 o
 -10   4  15       59.82       63.05      6.67 o
  -8   4  15       65.84       76.91      7.04 o
  -6   4  15       19.85       28.99      4.62 o
  -4   4  15      205.60      173.64     10.63 o
  -2   4  15       21.38       33.40      4.60 o
   0   4  15       76.78       74.38      6.41 o
   2   4  15       25.81       18.74      3.89 o
   4   4  15        8.57        4.34      2.79 o
   6   4  15       25.50       17.13      5.38 o
   8   4  15       24.28       28.40      6.53 o
  10   4  15        1.09        9.78      4.42 o
 -13   5  15        9.42        6.90      5.28 o
 -11   5  15      117.31      132.62      9.30 o
  -9   5  15        1.31        8.45      4.42 o
  -7   5  15      132.30      136.01      8.93 o
  -5   5  15       32.85       41.02      6.65 o
  -3   5  15        0.33        0.17      3.87 o
  -1   5  15       40.25       36.91      5.63 o
   1   5  15      221.90      188.14      9.30 o
   3   5  15      182.89      185.92      8.98 o
   5   5  15        6.03        9.33      2.78 o
   7   5  15       23.42       13.28     11.79 o
   9   5  15       23.84       30.98      6.34 o
 -10   6  15        0.76        7.85      5.30 o
  -8   6  15       23.35       20.46      6.81 o
  -6   6  15        0.08        3.47      6.96 o
  -4   6  15       53.92       60.31     10.09 o
  -2   6  15        0.39        6.58      4.54 o
   0   6  15       26.53       22.85      5.33 o
   2   6  15       86.94      105.45      7.95 o
   4   6  15        7.45        9.44      3.97 o
   6   6  15       32.94       46.07      6.66 o
  -7   7  15       25.47       39.76      9.58 o
  -5   7  15       13.82       10.77      7.45 o
  -3   7  15       15.76       21.28      7.92 o
  -1   7  15        3.00        5.52      5.85 o
   1   7  15       15.05       21.26      5.71 o
   3   7  15       86.84       76.21      7.52 o
 -16   0  16      136.04      189.76     20.49 o
 -14   0  16        2.04       -6.34      6.34 o
 -12   0  16      152.77      165.27     23.51 o
 -10   0  16      519.62      554.15     22.21 o
  -8   0  16      241.18      229.61     14.76 o
  -6   0  16        1.90       -1.96      3.96 o
  -4   0  16      136.35      146.65      9.00 o
  -2   0  16      329.32      343.92     13.01 o
   0   0  16     1813.92     1838.99     38.04 o
   2   0  16     6400.58     6153.89     90.22 o
   4   0  16       27.75       28.17      4.41 o
   6   0  16      465.56      428.56     13.89 o
   8   0  16      105.77      101.10      7.27 o
  10   0  16       17.58       32.96      5.66 o
  12   0  16        4.97       -2.15      8.06 o
 -15   1  16       52.77       67.19      8.17 o
 -13   1  16      113.01      108.12     11.87 o
 -11   1  16      144.41      137.08      8.48 o
  -9   1  16       12.53       11.69      3.67 o
  -7   1  16       25.04       39.19      4.60 o
  -5   1  16       37.11       29.58      4.12 o
  -3   1  16      129.54      112.79      5.76 o
  -1   1  16      446.81      440.14     10.55 o
   1   1  16        6.22        5.50      2.90 o
   3   1  16     1075.35     1101.92     17.05 o
   5   1  16      240.79      218.25      7.80 o
   7   1  16       94.24       97.50      4.87 o
   9   1  16        6.88        4.10      2.29 o
  11   1  16        8.12        7.48      3.78 o
 -16   2  16       67.34      102.81     23.81 o
 -14   2  16       13.04        5.74      5.43 o
 -12   2  16       19.82       23.98      5.31 o
 -10   2  16      158.43      169.80      9.32 o
  -8   2  16        0.30        3.21      3.19 o
  -6   2  16      220.61      226.07      8.65 o
  -4   2  16        4.59        5.86      3.11 o
  -2   2  16      802.94      721.45     15.66 o
   0   2  16      359.97      339.68      8.65 o
   2   2  16     2896.86     2916.35     38.86 o
   4   2  16      445.28      478.37     10.92 o
   6   2  16       86.00       89.34      4.63 o
   8   2  16      103.49      102.02      6.96 o
  10   2  16        9.64        3.44      3.84 o
  12   2  16        8.97        8.18      4.41 o
 -15   3  16        4.21        9.17      5.90 o
 -13   3  16      192.58      189.71     11.63 o
 -11   3  16       59.88       61.07      8.17 o
  -9   3  16       63.66       58.12      6.40 o
  -7   3  16      203.33      189.86      8.45 o
  -5   3  16        2.66        1.32      3.38 o
  -3   3  16      392.53      386.89     11.39 o
  -1   3  16       86.35       81.58      5.90 o
   1   3  16       13.66       17.81      4.00 o
   3   3  16      206.10      197.13      8.09 o
   5   3  16      186.29      194.62      6.97 o
   7   3  16       26.67       17.02      5.32 o
   9   3  16       39.26       34.23      5.34 o
  11   3  16        3.87       -1.04      4.25 o
 -14   4  16        9.39        7.04      5.63 o
 -12   4  16        0.32        0.81      4.50 o
 -10   4  16        3.21        5.09      4.51 o
  -8   4  16       80.24       91.21      7.64 o
  -6   4  16        5.67        2.59      4.05 o
  -4   4  16       23.63       23.10      5.14 o
  -2   4  16       11.52       21.31      5.58 o
   0   4  16       87.17       81.11      6.88 o
   2   4  16       81.96       92.70      8.67 o
   4   4  16       58.69       61.34      5.18 o
   6   4  16       96.61      109.51      8.50 o
   8   4  16       11.84       16.49      5.36 o
  10   4  16        0.12        7.88      6.48 o
 -11   5  16        3.53        4.72      4.90 o
  -9   5  16        0.24        5.35      4.56 o
  -7   5  16       47.08       31.21      6.91 o
  -5   5  16        0.34       -4.54      4.54 o
  -3   5  16       54.70       68.15      7.12 o
  -1   5  16       87.31       85.28      7.53 o
   1   5  16       63.31       75.28      7.09 o
   3   5  16       16.42       17.00      4.71 o
   5   5  16       12.09       16.14      3.38 o
   7   5  16       14.50       17.81      5.77 o
 -10   6  16       20.49       29.92     10.22 o
  -8   6  16        1.17       -4.96      5.39 o
  -6   6  16        7.52       -1.10      6.42 o
  -4   6  16        0.14        5.70      9.72 o
  -2   6  16        3.10       11.57      5.78 o
   0   6  16       28.56       33.64      5.85 o
   2   6  16        4.72       11.15      6.19 o
   4   6  16        1.63        6.96      4.04 o
   6   6  16       16.94       27.65     19.10 o
  -5   7  16       64.55       56.94     10.78 o
  -3   7  16       82.77       79.20     11.57 o
  -1   7  16       45.80       57.78     14.92 o
   1   7  16        0.23        4.90      5.03 o
 -15   1  17        8.16        9.02      7.17 o
 -13   1  17        0.64       -1.77      5.78 o
 -11   1  17       39.85       38.82     11.67 o
  -9   1  17       16.15       15.00      4.62 o
  -7   1  17      112.55       89.66      7.12 o
  -5   1  17       40.44       20.48      4.37 o
  -3   1  17       15.54       18.90      3.79 o
  -1   1  17       33.18       31.68      4.15 o
   1   1  17      186.50      196.18      7.96 o
   3   1  17       25.04       38.26      4.52 o
   5   1  17       99.26      102.84      6.06 o
   7   1  17       23.98       17.18      3.70 o
   9   1  17        0.01        1.37      2.37 o
  11   1  17        5.38        3.70      4.72 o
 -14   2  17        2.12        6.13      5.38 o
 -12   2  17       63.33       91.63      7.94 o
 -10   2  17      793.40      791.94     21.50 o
  -8   2  17      236.37      249.87     11.15 o
  -6   2  17      126.57       95.76      7.22 o
  -4   2  17      112.77      128.44      8.15 o
  -2   2  17        0.07       -2.87      2.87 o
   0   2  17      112.42       96.60      7.49 o
   2   2  17       23.69       27.57      4.41 o
   4   2  17      164.53      164.95      6.74 o
   6   2  17       30.03       16.78      3.56 o
   8   2  17       91.06       99.34      7.18 o
  10   2  17       32.59       33.60      5.45 o
 -15   3  17       40.89       46.80     10.98 o
 -13   3  17       26.97       26.09      6.81 o
 -11   3  17       46.93       57.79      7.20 o
  -9   3  17       16.53       14.49      6.13 o
  -7   3  17        1.34       -1.04      3.97 o
  -5   3  17        9.70       14.04      4.49 o
  -3   3  17       56.82       57.32      5.55 o
  -1   3  17      124.95      129.92      7.23 o
   1   3  17       66.15       59.24      6.13 o
   3   3  17        4.09        5.95      3.35 o
   5   3  17        4.04        8.53      3.64 o
   7   3  17        0.13       -3.02      4.07 o
   9   3  17        6.12       18.40      5.43 o
 -12   4  17      166.55      178.02     10.62 o
 -10   4  17       23.40       28.28      6.87 o
  -8   4  17       70.03       58.96      8.13 o
  -6   4  17       37.82       25.84      5.62 o
  -4   4  17      122.49      118.35      8.43 o
  -2   4  17      211.77      196.52     10.13 o
   0   4  17        7.50       11.07      4.32 o
   2   4  17       12.15       16.46      4.59 o
   4   4  17        3.54        5.62      3.77 o
   6   4  17        2.00       -1.49      4.37 o
   8   4  17        0.01        0.61      4.74 o
 -11   5  17       16.37       22.27      7.18 o
  -9   5  17       21.58       27.98      7.15 o
  -7   5  17       13.28       19.40      6.21 o
  -5   5  17        2.80        3.16      6.21 o
  -3   5  17        1.13        5.53      5.04 o
  -1   5  17       13.22       12.40      4.69 o
   1   5  17       13.22        6.28      5.68 o
   3   5  17        3.84        0.02      5.32 o
   5   5  17        8.44        5.28      6.99 o
   7   5  17        6.31        7.17      5.83 o
  -8   6  17       78.36       80.74     12.09 o
  -6   6  17        4.62       14.71      8.30 o
  -4   6  17       29.73       48.49      9.71 o
  -2   6  17        0.09       -1.13      8.64 o
   0   6  17        0.31        5.11      4.57 o
   2   6  17       46.85       47.75      6.59 o
   4   6  17        0.02       -3.90      6.98 o
 -14   0  18       36.11       22.76     11.81 o
 -12   0  18        2.63        6.52     10.27 o
 -10   0  18      241.69      248.78     16.42 o
  -8   0  18       10.37       23.65      7.24 o
  -6   0  18      129.96      132.62     17.75 o
  -4   0  18      420.75      338.79     50.45 o
  -2   0  18      654.10      631.53     23.82 o
   0   0  18      685.47      698.77     20.69 o
   2   0  18      575.56      570.98     19.43 o
   4   0  18       78.28       92.93      9.54 o
   6   0  18      166.25      129.00     10.45 o
   8   0  18        0.01        1.94      4.97 o
  10   0  18       84.15       69.28     14.40 o
 -15   1  18       10.05       13.93      7.25 o
 -13   1  18        7.35        3.12      7.20 o
 -11   1  18        4.98        7.08      5.54 o
  -9   1  18        1.56       -2.63      3.63 o
  -7   1  18      262.72      244.62     10.96 o
  -5   1  18       54.79       45.56      5.82 o
  -3   1  18       22.48       20.69      4.82 o
  -1   1  18     1528.37     1511.13     26.75 o
   1   1  18     2200.29     2207.19     32.14 o
   3   1  18      201.56      173.31      9.72 o
   5   1  18       10.43       12.55      4.14 o
   7   1  18       63.52       46.57      5.34 o
   9   1  18       48.64       50.14      8.11 o
  11   1  18        6.25        1.78      6.58 o
 -14   2  18       15.50       15.09      7.83 o
 -12   2  18        3.73        2.82      5.42 o
 -10   2  18        0.03       -4.38      4.38 o
  -8   2  18       24.73       14.50      5.11 o
  -6   2  18       15.66       11.42      4.27 o
  -4   2  18      244.16      205.46      9.97 o
  -2   2  18      271.04      247.29      9.60 o
   0   2  18        8.48        2.81      3.87 o
   2   2  18       95.48       89.53      6.94 o
   4   2  18        4.74        6.21      4.33 o
   6   2  18        1.27        2.98      3.73 o
   8   2  18       61.11       58.46      4.72 o
  10   2  18        1.23        0.29      4.85 o
 -13   3  18       32.67       49.75     16.67 o
 -11   3  18       41.11       42.17      7.89 o
  -9   3  18      281.03      325.69     16.48 o
  -7   3  18        0.39        6.69      4.53 o
  -5   3  18       55.52       38.35      6.11 o
  -3   3  18       73.41       87.16      9.00 o
  -1   3  18      333.01      354.26     12.56 o
   1   3  18      270.34      245.66     11.46 o
   3   3  18        6.54       -1.92      3.56 o
   5   3  18       86.83       79.20      9.63 o
   7   3  18       17.99       20.43      5.86 o
   9   3  18        0.98       -0.66      4.95 o
 -12   4  18       53.85       65.58      9.44 o
 -10   4  18        5.76       17.80      6.44 o
  -8   4  18        0.48       -1.84      5.10 o
  -6   4  18      244.15      232.68     11.61 o
  -4   4  18      482.37      433.47     18.70 o
  -2   4  18        3.50        6.92      4.32 o
   0   4  18       20.98       15.51      4.68 o
   2   4  18        1.30        1.31      5.19 o
   4   4  18        1.31       -3.76      3.76 o
   6   4  18       13.19        8.84      8.09 o
   8   4  18       65.94       91.94      8.87 o
 -11   5  18       42.37       39.50     13.78 o
  -9   5  18        6.60       15.74      7.86 o
  -7   5  18       27.45       33.25      7.28 o
  -5   5  18       16.38       18.32      9.41 o
  -3   5  18        8.20        8.71      5.74 o
  -1   5  18       13.26       12.44      4.88 o
   1   5  18        0.93       -1.42      4.21 o
   3   5  18        4.86       -2.28      4.15 o
   5   5  18        3.97        2.03      3.67 o
  -6   6  18       15.09       12.80      8.17 o
  -4   6  18       92.85       79.11     12.77 o
  -2   6  18       10.59       11.28      6.37 o
   0   6  18        0.00       -3.74      5.12 o
   2   6  18        1.85        5.51      5.81 o
 -13   1  19        7.89        9.11      7.64 o
 -11   1  19       14.46        0.41      8.78 o
  -9   1  19       11.88       13.48      4.76 o
  -7   1  19       64.74       72.72      7.25 o
  -5   1  19       61.11       65.83      6.95 o
  -3   1  19       42.21       37.27      5.71 o
  -1   1  19       13.64       30.81      4.91 o
   1   1  19      189.73      238.28     15.43 o
   3   1  19       36.75       36.51      5.91 o
   5   1  19        1.68        5.25      3.96 o
   7   1  19       78.84       81.28      6.59 o
   9   1  19        0.23        2.85      3.54 o
 -14   2  19        4.32        3.81      7.28 o
 -12   2  19      210.90      242.07     17.24 o
 -10   2  19        0.00       -3.59      5.29 o
  -8   2  19        3.38       -3.07      4.28 o
  -6   2  19       30.28       22.95      5.29 o
  -4   2  19       68.50       70.85      8.83 o
  -2   2  19        1.70        0.66      3.82 o
   0   2  19      173.15      165.80      9.15 o
   2   2  19       12.14       15.71      4.59 o
   4   2  19       86.87       96.03      8.13 o
   6   2  19       12.30       11.57      4.48 o
   8   2  19       40.75       38.60      4.72 o
 -13   3  19       19.77       24.14     14.80 o
 -11   3  19       23.25       46.01      8.29 o
  -9   3  19       57.80       75.73      9.12 o
  -7   3  19        0.00       -0.87      4.24 o
  -5   3  19      429.10      456.67     15.32 o
  -3   3  19        1.88       -3.15      4.25 o
  -1   3  19      187.42      203.87     13.40 o
   1   3  19       50.84       64.96      6.83 o
   3   3  19       84.30       74.89      6.98 o
   5   3  19       14.25       10.44      4.75 o
   7   3  19       27.68       25.95      7.91 o
 -10   4  19       92.50      101.30     11.20 o
  -8   4  19       32.83       27.38      7.20 o
  -6   4  19        3.05        3.46      4.67 o
  -4   4  19       24.24       24.94      6.82 o
  -2   4  19       99.94       90.07      9.15 o
   0   4  19      208.79      224.70     10.97 o
   2   4  19       14.07       10.21      4.61 o
   4   4  19        0.01       -4.03      4.03 o
   6   4  19        6.57        2.28      3.18 o
  -9   5  19       58.57       74.68     10.11 o
  -7   5  19        0.01        4.95      7.15 o
  -5   5  19        9.90       12.28      8.98 o
  -3   5  19       12.16       16.48      6.32 o
  -1   5  19        0.47        8.92      5.88 o
   1   5  19       48.50       59.70      7.24 o
   3   5  19       32.07       45.43      9.05 o
  -4   6  19        1.06        3.44     10.98 o
  -2   6  19        0.18        1.69      6.80 o
   0   6  19       20.60       23.55      8.80 o
 -14   0  20        0.47       -3.38      9.17 o
 -12   0  20       61.81       66.26     15.81 o
 -10   0  20      182.13      198.59     15.73 o
  -8   0  20      202.04      196.87     25.38 o
  -6   0  20       13.49        0.31      5.50 o
  -4   0  20       99.25       93.08     17.50 o
  -2   0  20      855.06      862.59     30.38 o
   0   0  20        0.22        0.60      5.32 o
   2   0  20       29.92       29.75     10.70 o
   4   0  20        4.46        3.96      5.55 o
   6   0  20        1.12        9.39      5.91 o
   8   0  20      108.76      117.31     10.94 o
 -13   1  20       29.05       30.17      9.25 o
 -11   1  20        0.09       -2.12      5.57 o
  -9   1  20       68.01       68.67      9.54 o
  -7   1  20      202.42      195.07     12.11 o
  -5   1  20      634.58      603.00     17.77 o
  -3   1  20        0.18       -3.71      3.71 o
  -1   1  20      196.48      193.43     12.00 o
   1   1  20      295.76      318.56     12.27 o
   3   1  20      247.09      262.14     12.54 o
   5   1  20       18.53       22.98      5.21 o
   7   1  20        0.07        4.98      4.40 o
 -12   2  20        0.06        8.01      7.79 o
 -10   2  20        2.69        5.56      6.03 o
  -8   2  20       67.37       52.31      7.14 o
  -6   2  20      114.64      122.31      8.99 o
  -4   2  20       20.16       14.35      5.10 o
  -2   2  20      103.17       91.47      9.07 o
   0   2  20       60.64       58.90      6.80 o
   2   2  20       66.95       61.56      7.68 o
   4   2  20       20.02        9.49      8.85 o
   6   2  20        0.48       -4.03      4.03 o
   8   2  20        3.14       -1.47      3.73 o
 -11   3  20       17.27        7.31      6.53 o
  -9   3  20       10.21        6.24      9.88 o
  -7   3  20      148.00      132.60      9.68 o
  -5   3  20      159.84      148.15      9.95 o
  -3   3  20       11.72        7.07      5.65 o
  -1   3  20       93.58       91.45      9.22 o
   1   3  20       15.33       12.75      4.89 o
   3   3  20      127.60      141.56     12.45 o
   5   3  20        0.82        3.46      6.54 o
   7   3  20       40.69       52.89      6.81 o
 -10   4  20        1.55       -0.79      5.88 o
  -8   4  20       22.50       14.46      7.87 o
  -6   4  20        1.76       -0.89      7.07 o
  -4   4  20      116.21      144.95     11.70 o
  -2   4  20        4.85        9.39      5.62 o
   0   4  20        9.07        5.49      4.96 o
   2   4  20       27.88       25.66      5.79 o
   4   4  20       11.58        5.79      4.90 o
  -7   5  20        2.59       10.76      8.02 o
  -5   5  20        3.14        5.60      7.05 o
  -3   5  20        1.57       -2.21      5.44 o
  -1   5  20        4.22       -5.01      5.01 o
   1   5  20        9.25       12.75      5.52 o
 -11   1  21        7.23        6.10      6.16 o
  -9   1  21       93.97       89.29      8.86 o
  -7   1  21       13.85       27.59      5.92 o
  -5   1  21        8.55        9.88      4.95 o
  -3   1  21       28.92       27.72      6.97 o
  -1   1  21      166.00      187.22     13.90 o
   1   1  21       23.73       26.14      7.37 o
   3   1  21        0.70        4.88      6.40 o
   5   1  21       28.79       17.30      5.69 o
   7   1  21       42.20       42.72      6.77 o
 -12   2  21       31.33       41.82     10.42 o
 -10   2  21        0.02        6.28      6.73 o
  -8   2  21       90.65       77.41      8.46 o
  -6   2  21        4.89       -4.47      4.47 o
  -4   2  21       74.94       93.82     10.23 o
  -2   2  21       15.98        9.04      5.70 o
   0   2  21        5.92       -1.30      4.97 o
   2   2  21        5.12        7.23      4.99 o
   4   2  21        1.26        1.02      4.76 o
   6   2  21       21.85       45.15      6.94 o
 -11   3  21       11.73       -0.58      6.15 o
  -9   3  21       10.18        7.90      6.11 o
  -7   3  21       10.96       10.69      7.83 o
  -5   3  21       93.40      125.89     11.11 o
  -3   3  21        0.22        1.05      5.08 o
  -1   3  21      355.44      399.04     16.85 o
   1   3  21      369.55      376.06     14.06 o
   3   3  21       25.41       21.08      6.21 o
   5   3  21       27.47       44.33      7.08 o
  -8   4  21        2.51       -3.62      6.09 o
  -6   4  21       74.20      105.00     15.10 o
  -4   4  21       39.08       49.96      8.65 o
  -2   4  21       36.37       26.58      7.21 o
   0   4  21       48.77       37.17      7.64 o
   2   4  21       11.81        9.66      5.79 o
  -3   5  21       44.99       48.76      8.71 o
  -1   5  21       48.30       35.72      7.98 o
 -10   0  22       98.17      100.47     16.43 o
  -8   0  22       93.92       97.82     13.10 o
  -6   0  22        7.33        1.17      6.86 o
  -4   0  22        0.12       -5.04      5.91 o
  -2   0  22       62.88       59.72     10.30 o
   0   0  22       61.87       56.35     13.60 o
   2   0  22       72.94       90.44     15.07 o
   4   0  22       95.88       97.15     14.83 o
   6   0  22        1.68        5.35      7.94 o
 -11   1  22        6.30       14.34      8.74 o
  -9   1  22        0.32       -0.66      5.09 o
  -7   1  22      120.25      125.56      9.83 o
  -5   1  22        1.07        1.56      4.64 o
  -3   1  22        0.09       -5.36      6.41 o
  -1   1  22       24.68       31.23      9.47 o
   1   1  22       13.41       23.48      7.43 o
   3   1  22        5.46        5.74      6.32 o
   5   1  22        5.85        7.19      5.32 o
 -10   2  22        3.55       -5.81      5.81 o
  -8   2  22        0.55       -0.62      4.89 o
  -6   2  22       11.94       12.90      5.51 o
  -4   2  22        0.55        9.00      5.78 o
  -2   2  22        0.08       -3.25      5.43 o
   0   2  22       48.04       46.42      7.87 o
   2   2  22       31.20       23.15      7.85 o
   4   2  22        1.72       -2.88      5.07 o
  -9   3  22        3.46       -2.54      6.13 o
  -7   3  22       73.68       75.56      9.85 o
  -5   3  22        0.89       -2.38      5.59 o
  -3   3  22       21.16       24.05     11.59 o
  -1   3  22       15.30       13.54      8.40 o
   1   3  22       16.58       16.67      9.20 o
   3   3  22       16.73       25.44      6.62 o
  -6   4  22        0.34       -5.78      6.93 o
  -4   4  22      150.61      150.58     13.59 o
  -2   4  22       13.77       16.82      7.06 o
   0   4  22       56.19       58.78      8.81 o
  -9   1  23       18.34       27.13      6.74 o
  -7   1  23       27.91       40.56      7.18 o
  -5   1  23        0.11       -1.84      4.99 o
  -3   1  23        9.89       12.51      6.18 o
  -1   1  23        1.49        1.72      6.36 o
   1   1  23        8.26        5.19      6.30 o
   3   1  23       15.97       14.34      6.89 o
  -8   2  23       79.08       63.31     10.76 o
  -6   2  23       26.08       26.24     10.31 o
  -4   2  23      117.16      107.86     17.01 o
  -2   2  23        0.02        7.56      6.26 o
   0   2  23       80.00       82.30     11.39 o
   2   2  23      117.43      112.50     12.08 o
  -7   3  23       18.58       26.07      9.88 o
  -5   3  23       10.05       13.57      6.99 o
  -3   3  23        1.51        4.52      6.17 o
  -1   3  23       86.73       97.86     15.05 o
   1   3  23       33.76       28.52      8.97 o
  -8   0  24       11.97        0.46      7.80 o
  -6   0  24       32.36       35.09     10.20 o
  -4   0  24      107.62      120.12     14.23 o
  -2   0  24        0.25        9.23      9.53 o
   0   0  24        5.29       -0.06      9.29 o
   2   0  24       37.01       46.94     13.35 o
  -7   1  24        0.41        3.94      5.30 o
  -5   1  24       12.13        5.49      5.67 o
  -3   1  24        4.21        8.94      6.28 o
  -1   1  24        0.13       -3.12      6.28 o
   1   1  24        6.62        8.64      7.19 o
  -6   2  24       36.28       25.36      8.08 o
  -4   2  24       42.69       41.58      8.36 o
  -2   2  24        3.17       -4.91      5.89 o
   0   2  24        5.08        0.63      7.11 o
 
